# Supplementary material for: (Acetyl­acetonato-κ2 O,O′)bis­[2-(5-methyl-3-phenyl­pyrazin-2-yl-κN 1)phen­yl-κC 1]iridium(III)
Source: Acta Crystallogr Sect E Struct Rep Online. 2012 Feb 17;68(Pt 3):m306. doi: 10.1107/S1600536812006022 (PMC3297258; doi:10.1107/S1600536812006022)
Supplement: Supplementary file 1 [file e-68-0m306-sup1.cif]

##############################################################################
#                                                                            #
# This CIF contains the data in a paper accepted for publication in          #
# Acta Crystallographica Section E. It conforms to the requirements of       #
# Notes for Authors for Acta Crystallographica Section E, and has been       #
# peer reviewed under the auspices of the IUCr Commission on Journals.       #
#                                                                            #
# Full details of the Crystallographic Information File format               #
# are given in the paper "The Crystallographic Information File (CIF):       #
# a New Standard Archive File for Crystallography" by S. R. Hall, F. H.      #
# Allen and I. D. Brown [Acta Cryst. (1991), A47, 655-685].                  #
#                                                                            #
# The current version of the core CIF dictionary is obtainable from          #
# ftp://ftp.iucr.org/pub/cif_core.dic.                                       #
#                                                                            #
# Software is freely available for graphical display of the structure(s)     #
# in this CIF. For information consult the CIF software page                 #
# http://www.iucr.org/resources/cif/software.                                #
#                                                                            #
# This file may be used for bona fide research purposes within the           #
# scientific community so long as proper attribution is given to the journal # 
# article from which it was obtained.                                        #
#                                                                            #
##############################################################################
data_global
_audit_creation_method     'form.cif (version 2.0)'
_journal_data_validation_number     ?
_journal_date_recd_electronic     2012-01-09
_journal_date_accepted     2012-02-10
_journal_name_full     'Acta Crystallographica, Section E'
_journal_year     2012
_journal_volume     68
_journal_issue      3
_journal_page_first     m306
_journal_page_last     m306
_journal_paper_category     QM
_journal_paper_doi     10.1107/S1600536812006022
_journal_coeditor_code     HY2507
_publ_contact_author_name     'Dr Guo-Ping Ge'
_publ_contact_author_address
;
State Key Laboratory Base of Novel Functional Materials and Preparation Science
Institute of Solid Materials Chemistry
Faculty of Materials Science and Chemical Engineering
Ningbo University
Ningbo 315211
People's Republic of China
;
_publ_contact_author_email     geguoping@nbu.edu.cn
_publ_contact_author_fax     '86 574 87600874'
_publ_contact_author_phone     '86 574 87600874'
_publ_section_title
;
(Acetylacetonato-\k^2^<i>O</i>,<i>O</i>')bis[2-(5-methyl-3-phenylpyrazin-\
2-yl-\k<i>N</i>^1^)phenyl-\k<i>C</i>^1^]iridium(III)
;
loop_
    _publ_author_name
    _publ_author_address
    'Guo-Ping Ge'
;
State Key Laboratory Base of Novel Functional Materials and Preparation Science
Institute of Solid Materials Chemistry
Faculty of Materials Science and Chemical Engineering
Ningbo University
Ningbo 315211
People's Republic of China
;
    'Chun-Yan Li'
;
State Key Laboratory Base of Novel Functional Materials and Preparation Science
Institute of Solid Materials Chemistry
Faculty of Materials Science and Chemical Engineering
Ningbo University
Ningbo 315211
People's Republic of China
;
    'Cheng-Hao Gu'
;
State Key Laboratory Base of Novel Functional Materials and Preparation Science
Institute of Solid Materials Chemistry
Faculty of Materials Science and Chemical Engineering
Ningbo University
Ningbo 315211
People's Republic of China
;
    'Mao-He Li'
;
State Key Laboratory Base of Novel Functional Materials and Preparation Science
Institute of Solid Materials Chemistry
Faculty of Materials Science and Chemical Engineering
Ningbo University
Ningbo 315211
People's Republic of China
;
    'Xiao-Nan Xu'
;
State Key Laboratory Base of Novel Functional Materials and Preparation Science
Institute of Solid Materials Chemistry
Faculty of Materials Science and Chemical Engineering
Ningbo University
Ningbo 315211
People's Republic of China
;
data_I
_audit_creation_method     SHELXL97
_chemical_name_systematic
;
(Acetylacetonato-\k^2^<i>O</i>,<i>O</i>')bis[2-(5-methyl-3-phenylpyrazin-
2-yl-\k<i>N</i>^1^)phenyl-\k<i>C</i>^1^]iridium(III)
;
_chemical_name_common     ?
_chemical_formula_moiety     'C39 H33 Ir N4 O2'
_chemical_formula_sum     'C39 H33 Ir N4 O2'
_chemical_formula_iupac     '[Ir (C17 H13 N2)2 (C5 H7 O2)]'
_chemical_formula_weight     781.91
_chemical_melting_point     ?
_symmetry_cell_setting     monoclinic
_symmetry_space_group_name_H-M     'P 21/c'
_symmetry_space_group_name_Hall     '-P 2ybc'
loop_
    _symmetry_equiv_pos_as_xyz
    'x, y, z'
    '-x, y+1/2, -z+1/2'
    '-x, -y, -z'
    'x, -y-1/2, z-1/2'
_cell_length_a     11.078(2)
_cell_length_b     26.021(5)
_cell_length_c     12.155(2)
_cell_angle_alpha     90.00
_cell_angle_beta     106.09(3)
_cell_angle_gamma     90.00
_cell_volume     3366.6(12)
_cell_formula_units_Z     4
_cell_measurement_reflns_used     6987
_cell_measurement_theta_min     0.998
_cell_measurement_theta_max     25.1
_cell_measurement_temperature     295(2)
_exptl_crystal_description     flaky
_exptl_crystal_colour     orange
_exptl_crystal_size_max     0.43
_exptl_crystal_size_mid     0.30
_exptl_crystal_size_min     0.12
_exptl_crystal_density_diffrn     1.543
_exptl_crystal_density_meas     ?
_exptl_crystal_density_method     'not measured'
_exptl_crystal_F_000     1552.0
_exptl_absorpt_coefficient_mu     4.006
_exptl_absorpt_correction_type     multi-scan
_exptl_absorpt_process_details     '(ABSCOR; Higashi, 1995)'
_exptl_absorpt_correction_T_min     0.240
_exptl_absorpt_correction_T_max     0.606
_exptl_special_details
;
;
_diffrn_ambient_temperature     295(2)
_diffrn_radiation_type     MoK\a
_diffrn_radiation_wavelength     0.71073
_diffrn_radiation_source     'rotation anode'
_diffrn_radiation_monochromator     graphite
_diffrn_measurement_device_type     'Rigaku R-AXIS RAPID'
_diffrn_measurement_method     \w
_diffrn_detector_area_resol_mean     ?
_diffrn_reflns_number     25384
_diffrn_reflns_av_R_equivalents     0.0441
_diffrn_reflns_av_sigmaI/netI     0.0292
_diffrn_reflns_theta_min     3.03
_diffrn_reflns_theta_max     25.10
_diffrn_reflns_theta_full     25.10
_diffrn_measured_fraction_theta_max     0.998
_diffrn_measured_fraction_theta_full     0.998
_diffrn_reflns_limit_h_min     -13
_diffrn_reflns_limit_h_max     12
_diffrn_reflns_limit_k_min     -31
_diffrn_reflns_limit_k_max     31
_diffrn_reflns_limit_l_min     -14
_diffrn_reflns_limit_l_max     14
_diffrn_standards_number     ?
_diffrn_standards_interval_count     ?
_diffrn_standards_interval_time     ?
_diffrn_standards_decay_%     ?
_refine_special_details
;
Refinement of <i>F</i>^2^ against ALL reflections. The weighted <i>R</i>-factor
<i>wR</i> and goodness of fit <i>S</i> are based on <i>F</i>^2^, conventional
<i>R</i>-factors <i>R</i> are based on <i>F</i>, with <i>F</i> set to zero for
negative <i>F</i>^2^. The threshold expression of <i>F</i>^2^ >
\s(<i>F</i>^2^) is used only for calculating <i>R</i>-factors(gt) <i>etc</i>.
and is not relevant to the choice of reflections for refinement.
<i>R</i>-factors based on <i>F</i>^2^ are statistically about twice as large
as those based on <i>F</i>, and <i>R</i>-factors based on ALL data will be
even larger.
;
_reflns_number_total     5991
_reflns_number_gt     4919
_reflns_threshold_expression     I>2\s(I)
_refine_ls_structure_factor_coef     Fsqd
_refine_ls_matrix_type     full
_refine_ls_R_factor_all     0.0454
_refine_ls_R_factor_gt     0.0311
_refine_ls_wR_factor_gt     0.0586
_refine_ls_wR_factor_ref     0.0615
_refine_ls_goodness_of_fit_ref     1.045
_refine_ls_restrained_S_all     1.045
_refine_ls_number_reflns     5991
_refine_ls_number_parameters     415
_refine_ls_number_restraints     0
_refine_ls_hydrogen_treatment     constr
_refine_ls_weighting_scheme     calc
_refine_ls_weighting_details
       'calc w = 1/[\s^2^(Fo^2^)+(0.0275P)^2^+3.1586P] where P=(Fo^2^+2Fc^2^)/3'
_atom_sites_solution_hydrogens     geom
_atom_sites_solution_primary     direct
_atom_sites_solution_secondary     difmap
_refine_ls_shift/su_max     0.001
_refine_ls_shift/su_mean     0.000
_refine_diff_density_max     1.116
_refine_diff_density_min     -0.378
_refine_ls_extinction_method     none
_refine_ls_extinction_coef     ?
loop_
    _atom_type_symbol
    _atom_type_description
    _atom_type_scat_dispersion_real
    _atom_type_scat_dispersion_imag
    _atom_type_scat_source
    'C' 'C' 0.0033 0.0016
                         'International Tables Vol C Tables 4.2.6.8 and 6.1.1.4'
    'H' 'H' 0.0000 0.0000
                         'International Tables Vol C Tables 4.2.6.8 and 6.1.1.4'
    'N' 'N' 0.0061 0.0033
                         'International Tables Vol C Tables 4.2.6.8 and 6.1.1.4'
    'O' 'O' 0.0106 0.0060
                         'International Tables Vol C Tables 4.2.6.8 and 6.1.1.4'
    'Ir' 'Ir' -1.4442 7.9887
                         'International Tables Vol C Tables 4.2.6.8 and 6.1.1.4'
_computing_data_collection     'RAPID-AUTO (Rigaku, 1998)'
_computing_cell_refinement     'RAPID-AUTO (Rigaku, 1998)'
_computing_data_reduction     'CrystalStructure (Rigaku/MSC, 2002)'
_computing_structure_solution     'SHELXS97 (Sheldrick, 2008)'
_computing_structure_refinement     'SHELXL97 (Sheldrick, 2008)'
_computing_molecular_graphics     'XP in SHELXTL (Sheldrick, 2008)'
_computing_publication_material     'SHELXTL (Sheldrick, 2008)'
loop_
    _atom_site_type_symbol
    _atom_site_label
    _atom_site_fract_x
    _atom_site_fract_y
    _atom_site_fract_z
    _atom_site_U_iso_or_equiv
    _atom_site_adp_type
    _atom_site_calc_flag
    _atom_site_refinement_flags
    _atom_site_occupancy
    _atom_site_symmetry_multiplicity
    _atom_site_disorder_assembly
    _atom_site_disorder_group
    Ir Ir1 0.208032(15) 0.139098(6) 0.782061(14) 0.03722(6) Uani d . 1 1 . .
    C C1 0.4386(5) 0.1537(2) 1.1455(4) 0.0693(15) Uani d . 1 1 . .
    H H22A 0.5054 0.1691 1.1209 0.104 Uiso calc R 1 1 . .
    H H22B 0.4668 0.1217 1.1833 0.104 Uiso calc R 1 1 . .
    H H22C 0.4140 0.1764 1.1977 0.104 Uiso calc R 1 1 . .
    C C2 0.3278(4) 0.14403(17) 1.0431(4) 0.0525(11) Uani d . 1 1 . .
    C C3 0.2208(5) 0.1215(2) 1.0628(4) 0.0698(15) Uani d . 1 1 . .
    H H20A 0.2264 0.1140 1.1389 0.084 Uiso calc R 1 1 . .
    C C4 0.1087(5) 0.10886(19) 0.9852(5) 0.0580(13) Uani d . 1 1 . .
    C C5 0.0044(5) 0.0863(2) 1.0299(5) 0.0805(17) Uani d . 1 1 . .
    H H19A -0.0679 0.0794 0.9668 0.121 Uiso calc R 1 1 . .
    H H19B -0.0177 0.1104 1.0810 0.121 Uiso calc R 1 1 . .
    H H19C 0.0330 0.0549 1.0702 0.121 Uiso calc R 1 1 . .
    C C6 0.2705(5) 0.02880(17) 0.8455(4) 0.0589(13) Uani d . 1 1 . .
    H H2A 0.2061 0.0309 0.8808 0.071 Uiso calc R 1 1 . .
    C C7 0.3347(5) -0.01666(18) 0.8502(5) 0.0722(16) Uani d . 1 1 . .
    C C8 0.4656(4) 0.02194(16) 0.7558(4) 0.0475(11) Uani d . 1 1 . .
    C C9 0.3949(4) 0.06790(15) 0.7408(3) 0.0393(9) Uani d . 1 1 . .
    C C10 0.3003(7) -0.0642(2) 0.9060(7) 0.123(3) Uani d . 1 1 . .
    H H39A 0.3558 -0.0918 0.9003 0.185 Uiso calc R 1 1 . .
    H H39B 0.2153 -0.0738 0.8680 0.185 Uiso calc R 1 1 . .
    H H39C 0.3079 -0.0572 0.9852 0.185 Uiso calc R 1 1 . .
    C C11 0.5840(4) 0.01549(16) 0.7211(4) 0.0468(11) Uani d . 1 1 . .
    C C12 0.6876(4) 0.0471(2) 0.7647(4) 0.0627(14) Uani d . 1 1 . .
    H H17A 0.6831 0.0734 0.8151 0.075 Uiso calc R 1 1 . .
    C C13 0.7983(5) 0.0394(2) 0.7333(5) 0.0747(16) Uani d . 1 1 . .
    H H13A 0.8672 0.0607 0.7621 0.090 Uiso calc R 1 1 . .
    C C14 0.8042(5) 0.0002(2) 0.6596(6) 0.0769(17) Uani d . 1 1 . .
    H H14A 0.8784 -0.0056 0.6399 0.092 Uiso calc R 1 1 . .
    C C15 0.7021(5) -0.0308(2) 0.6146(5) 0.0705(15) Uani d . 1 1 . .
    H H15A 0.7062 -0.0564 0.5624 0.085 Uiso calc R 1 1 . .
    C C16 0.5932(5) -0.02378(18) 0.6470(4) 0.0572(12) Uani d . 1 1 . .
    H H16A 0.5254 -0.0457 0.6187 0.069 Uiso calc R 1 1 . .
    C C17 0.4081(4) 0.11465(16) 0.6771(3) 0.0394(9) Uani d . 1 1 . .
    C C18 0.4850(4) 0.11940(17) 0.6030(4) 0.0443(10) Uani d . 1 1 . .
    H H8A 0.5310 0.0914 0.5896 0.053 Uiso calc R 1 1 . .
    C C19 0.4920(4) 0.16631(17) 0.5498(4) 0.0496(11) Uani d . 1 1 . .
    H H4A 0.5432 0.1697 0.5011 0.059 Uiso calc R 1 1 . .
    C C20 0.4227(4) 0.20772(17) 0.5693(4) 0.0488(11) Uani d . 1 1 . .
    H H10A 0.4304 0.2393 0.5363 0.059 Uiso calc R 1 1 . .
    C C21 0.3419(4) 0.20268(16) 0.6377(4) 0.0464(10) Uani d . 1 1 . .
    H H11A 0.2948 0.2309 0.6479 0.056 Uiso calc R 1 1 . .
    C C22 0.3292(4) 0.15624(15) 0.6917(3) 0.0377(9) Uani d . 1 1 . .
    C C23 0.1626(4) 0.24994(16) 0.8225(4) 0.0428(10) Uani d . 1 1 . .
    H H28A 0.2327 0.2468 0.8854 0.051 Uiso calc R 1 1 . .
    C C24 0.1039(4) 0.29742(16) 0.7977(4) 0.0450(10) Uani d . 1 1 . .
    C C25 -0.0375(4) 0.26227(16) 0.6396(4) 0.0437(10) Uani d . 1 1 . .
    C C26 0.0176(4) 0.21332(15) 0.6644(4) 0.0403(9) Uani d . 1 1 . .
    C C27 0.1525(5) 0.34458(17) 0.8674(4) 0.0650(14) Uani d . 1 1 . .
    H H34A 0.0994 0.3733 0.8369 0.098 Uiso calc R 1 1 . .
    H H34B 0.2366 0.3516 0.8643 0.098 Uiso calc R 1 1 . .
    H H34C 0.1525 0.3389 0.9454 0.098 Uiso calc R 1 1 . .
    C C28 -0.1423(4) 0.27482(16) 0.5357(4) 0.0444(10) Uani d . 1 1 . .
    C C29 -0.2639(4) 0.2821(2) 0.5423(5) 0.0689(15) Uani d . 1 1 . .
    H H33A -0.2825 0.2773 0.6117 0.083 Uiso calc R 1 1 . .
    C C30 -0.3581(5) 0.2964(2) 0.4461(5) 0.0759(17) Uani d . 1 1 . .
    H H35A -0.4398 0.3009 0.4508 0.091 Uiso calc R 1 1 . .
    C C31 -0.3309(5) 0.3038(2) 0.3450(5) 0.0669(14) Uani d . 1 1 . .
    H H36A -0.3950 0.3122 0.2800 0.080 Uiso calc R 1 1 . .
    C C32 -0.2114(5) 0.2992(2) 0.3375(5) 0.0765(16) Uani d . 1 1 . .
    H H37A -0.1928 0.3061 0.2690 0.092 Uiso calc R 1 1 . .
    C C33 -0.1174(5) 0.2840(2) 0.4334(4) 0.0701(15) Uani d . 1 1 . .
    H H38A -0.0358 0.2799 0.4279 0.084 Uiso calc R 1 1 . .
    C C34 -0.0151(4) 0.16473(16) 0.5999(4) 0.0448(10) Uani d . 1 1 . .
    C C35 -0.1229(5) 0.15696(19) 0.5085(5) 0.0658(14) Uani d . 1 1 . .
    H H25A -0.1818 0.1831 0.4863 0.079 Uiso calc R 1 1 . .
    C C36 -0.1418(5) 0.1103(2) 0.4511(5) 0.0747(16) Uani d . 1 1 . .
    H H30A -0.2135 0.1049 0.3909 0.090 Uiso calc R 1 1 . .
    C C37 -0.0527(5) 0.07180(18) 0.4845(4) 0.0626(13) Uani d . 1 1 . .
    H H24A -0.0638 0.0409 0.4445 0.075 Uiso calc R 1 1 . .
    C C38 0.0516(4) 0.07848(16) 0.5754(4) 0.0493(11) Uani d . 1 1 . .
    H H23A 0.1096 0.0519 0.5960 0.059 Uiso calc R 1 1 . .
    C C39 0.0730(4) 0.12449(15) 0.6381(4) 0.0411(10) Uani d . 1 1 . .
    N N1 0.2983(3) 0.07045(12) 0.7911(3) 0.0414(8) Uani d . 1 1 . .
    N N2 0.4340(4) -0.01988(14) 0.8071(4) 0.0649(12) Uani d . 1 1 . .
    N N3 0.1204(3) 0.20862(12) 0.7578(3) 0.0376(8) Uani d . 1 1 . .
    N N4 0.0040(3) 0.30328(13) 0.7065(3) 0.0487(9) Uani d . 1 1 . .
    O O1 0.0806(3) 0.11293(12) 0.8766(3) 0.0520(8) Uani d . 1 1 . .
    O O2 0.3405(3) 0.15789(11) 0.9454(3) 0.0471(7) Uani d . 1 1 . .
loop_
    _atom_site_aniso_label
    _atom_site_aniso_U_11
    _atom_site_aniso_U_22
    _atom_site_aniso_U_33
    _atom_site_aniso_U_12
    _atom_site_aniso_U_13
    _atom_site_aniso_U_23
    Ir1 0.03609(9) 0.03515(9) 0.04216(10) 0.00151(8) 0.01377(7) 0.00015(8)
    C1 0.073(4) 0.070(3) 0.056(3) 0.004(3) 0.003(3) 0.005(3)
    C2 0.058(3) 0.050(3) 0.049(3) 0.005(2) 0.014(2) -0.001(2)
    C3 0.075(4) 0.092(4) 0.045(3) -0.015(3) 0.022(3) 0.002(3)
    C4 0.069(3) 0.057(3) 0.059(3) -0.005(3) 0.035(3) -0.004(2)
    C5 0.085(4) 0.094(4) 0.080(4) -0.026(3) 0.051(3) -0.010(3)
    C6 0.067(3) 0.048(3) 0.076(4) 0.009(2) 0.044(3) 0.013(2)
    C7 0.090(4) 0.043(3) 0.105(5) 0.017(3) 0.062(4) 0.023(3)
    C8 0.054(3) 0.041(2) 0.052(3) 0.005(2) 0.023(2) 0.000(2)
    C9 0.040(2) 0.038(2) 0.041(2) 0.0029(18) 0.0147(19) -0.0014(18)
    C10 0.166(7) 0.056(4) 0.203(8) 0.029(4) 0.145(7) 0.050(4)
    C11 0.046(3) 0.041(2) 0.055(3) 0.007(2) 0.018(2) 0.007(2)
    C12 0.062(3) 0.064(3) 0.062(3) 0.007(3) 0.016(3) -0.005(3)
    C13 0.050(3) 0.087(4) 0.086(4) -0.004(3) 0.016(3) -0.005(3)
    C14 0.062(4) 0.078(4) 0.103(5) 0.016(3) 0.044(3) 0.004(3)
    C15 0.078(4) 0.065(3) 0.081(4) 0.011(3) 0.043(3) -0.009(3)
    C16 0.060(3) 0.046(3) 0.071(3) 0.006(2) 0.027(3) -0.001(2)
    C17 0.037(2) 0.040(2) 0.039(2) -0.0041(18) 0.0057(19) -0.0006(18)
    C18 0.047(2) 0.045(2) 0.044(3) -0.004(2) 0.019(2) -0.002(2)
    C19 0.053(3) 0.054(3) 0.047(3) -0.007(2) 0.023(2) 0.002(2)
    C20 0.049(3) 0.047(3) 0.048(3) -0.008(2) 0.009(2) 0.010(2)
    C21 0.043(2) 0.041(2) 0.052(3) 0.004(2) 0.009(2) 0.007(2)
    C22 0.037(2) 0.040(2) 0.034(2) -0.0005(18) 0.0063(18) -0.0029(17)
    C23 0.043(2) 0.045(2) 0.039(2) 0.002(2) 0.009(2) -0.0051(19)
    C24 0.050(3) 0.043(2) 0.043(3) 0.003(2) 0.015(2) -0.0064(19)
    C25 0.040(2) 0.045(2) 0.045(3) 0.002(2) 0.010(2) -0.003(2)
    C26 0.035(2) 0.043(2) 0.042(2) -0.0021(18) 0.0081(19) -0.0049(19)
    C27 0.083(4) 0.043(3) 0.060(3) 0.010(3) 0.007(3) -0.009(2)
    C28 0.038(2) 0.045(2) 0.048(3) 0.0048(19) 0.009(2) 0.000(2)
    C29 0.046(3) 0.096(4) 0.066(4) 0.012(3) 0.017(3) 0.024(3)
    C30 0.038(3) 0.108(5) 0.080(4) 0.014(3) 0.012(3) 0.027(4)
    C31 0.050(3) 0.079(4) 0.060(3) 0.012(3) -0.003(3) 0.012(3)
    C32 0.063(3) 0.115(5) 0.048(3) 0.010(3) 0.010(3) 0.006(3)
    C33 0.048(3) 0.106(4) 0.059(3) 0.016(3) 0.019(3) 0.002(3)
    C34 0.039(2) 0.043(2) 0.049(3) -0.003(2) 0.007(2) -0.006(2)
    C35 0.058(3) 0.049(3) 0.077(4) 0.006(2) -0.003(3) -0.017(3)
    C36 0.065(3) 0.064(3) 0.076(4) -0.013(3) -0.012(3) -0.018(3)
    C37 0.072(3) 0.044(3) 0.068(3) -0.011(3) 0.013(3) -0.014(2)
    C38 0.054(3) 0.037(2) 0.058(3) 0.001(2) 0.017(2) -0.006(2)
    C39 0.037(2) 0.042(2) 0.047(3) -0.0039(18) 0.016(2) 0.0003(19)
    N1 0.048(2) 0.0341(18) 0.046(2) 0.0037(15) 0.0191(17) 0.0035(15)
    N2 0.081(3) 0.039(2) 0.093(3) 0.016(2) 0.054(3) 0.016(2)
    N3 0.0367(18) 0.0359(18) 0.042(2) 0.0017(15) 0.0136(16) -0.0035(15)
    N4 0.050(2) 0.044(2) 0.051(2) 0.0083(17) 0.0122(19) -0.0024(18)
    O1 0.0475(18) 0.0573(19) 0.057(2) -0.0063(15) 0.0237(16) -0.0032(16)
    O2 0.0431(17) 0.0506(17) 0.0455(18) -0.0010(14) 0.0086(14) 0.0029(14)
_geom_special_details
;
All e.s.d.'s (except the e.s.d. in the dihedral angle between two l.s. planes)
are estimated using the full covariance matrix. The cell e.s.d.'s are taken
into account individually in the estimation of e.s.d.'s in distances, angles
and torsion angles; correlations between e.s.d.'s in cell parameters are only
used when they are defined by crystal symmetry. An approximate (isotropic)
treatment of cell e.s.d.'s is used for estimating e.s.d.'s involving l.s.
planes.
;
loop_
    _geom_bond_atom_site_label_1
    _geom_bond_atom_site_label_2
    _geom_bond_site_symmetry_2
    _geom_bond_distance
    _geom_bond_publ_flag
    Ir1 N1 . 2.035(3) y
    Ir1 N3 . 2.035(3) y
    Ir1 O1 . 2.162(3) y
    Ir1 O2 . 2.173(3) y
    Ir1 C22 . 2.006(4) y
    Ir1 C39 . 1.999(4) y
    C1 C2 . 1.508(7) ?
    C1 H22A . 0.9600 ?
    C1 H22B . 0.9600 ?
    C1 H22C . 0.9600 ?
    C2 O2 . 1.285(5) ?
    C2 C3 . 1.401(7) ?
    C3 C4 . 1.375(7) ?
    C3 H20A . 0.9300 ?
    C4 O1 . 1.274(6) ?
    C4 C5 . 1.525(6) ?
    C5 H19A . 0.9600 ?
    C5 H19B . 0.9600 ?
    C5 H19C . 0.9600 ?
    C6 N1 . 1.349(5) ?
    C6 C7 . 1.374(6) ?
    C6 H2A . 0.9300 ?
    C7 N2 . 1.346(6) ?
    C7 C10 . 1.509(7) ?
    C8 N2 . 1.347(5) ?
    C8 C9 . 1.413(6) ?
    C8 C11 . 1.495(6) ?
    C9 N1 . 1.373(5) ?
    C9 C17 . 1.471(6) ?
    C10 H39A . 0.9600 ?
    C10 H39B . 0.9600 ?
    C10 H39C . 0.9600 ?
    C11 C16 . 1.385(6) ?
    C11 C12 . 1.391(6) ?
    C12 C13 . 1.395(6) ?
    C12 H17A . 0.9300 ?
    C13 C14 . 1.373(8) ?
    C13 H13A . 0.9300 ?
    C14 C15 . 1.372(8) ?
    C14 H14A . 0.9300 ?
    C15 C16 . 1.380(6) ?
    C15 H15A . 0.9300 ?
    C16 H16A . 0.9300 ?
    C17 C18 . 1.407(5) ?
    C17 C22 . 1.433(6) ?
    C18 C19 . 1.394(6) ?
    C18 H8A . 0.9300 ?
    C19 C20 . 1.381(6) ?
    C19 H4A . 0.9300 ?
    C20 C21 . 1.386(6) ?
    C20 H10A . 0.9300 ?
    C21 C22 . 1.401(6) ?
    C21 H11A . 0.9300 ?
    C23 N3 . 1.338(5) ?
    C23 C24 . 1.390(6) ?
    C23 H28A . 0.9300 ?
    C24 N4 . 1.340(5) ?
    C24 C27 . 1.503(6) ?
    C25 N4 . 1.344(5) ?
    C25 C26 . 1.409(6) ?
    C25 C28 . 1.495(6) ?
    C26 N3 . 1.373(5) ?
    C26 C34 . 1.479(6) ?
    C27 H34A . 0.9600 ?
    C27 H34B . 0.9600 ?
    C27 H34C . 0.9600 ?
    C28 C33 . 1.367(6) ?
    C28 C29 . 1.385(6) ?
    C29 C30 . 1.385(7) ?
    C29 H33A . 0.9300 ?
    C30 C31 . 1.358(7) ?
    C30 H35A . 0.9300 ?
    C31 C32 . 1.356(7) ?
    C31 H36A . 0.9300 ?
    C32 C33 . 1.388(7) ?
    C32 H37A . 0.9300 ?
    C33 H38A . 0.9300 ?
    C34 C35 . 1.402(6) ?
    C34 C39 . 1.419(6) ?
    C35 C36 . 1.387(7) ?
    C35 H25A . 0.9300 ?
    C36 C37 . 1.385(7) ?
    C36 H30A . 0.9300 ?
    C37 C38 . 1.371(6) ?
    C37 H24A . 0.9300 ?
    C38 C39 . 1.404(6) ?
    C38 H23A . 0.9300 ?
loop_
    _geom_angle_atom_site_label_1
    _geom_angle_atom_site_label_2
    _geom_angle_atom_site_label_3
    _geom_angle_site_symmetry_1
    _geom_angle_site_symmetry_3
    _geom_angle
    _geom_angle_publ_flag
    C39 Ir1 C22 . . 90.85(16) ?
    C39 Ir1 N3 . . 80.27(15) ?
    C22 Ir1 N3 . . 95.01(15) ?
    C39 Ir1 N1 . . 96.76(15) ?
    C22 Ir1 N1 . . 80.28(14) ?
    N3 Ir1 N1 . . 174.44(12) ?
    C39 Ir1 O1 . . 87.99(14) ?
    C22 Ir1 O1 . . 174.49(13) ?
    N3 Ir1 O1 . . 90.10(12) ?
    N1 Ir1 O1 . . 94.50(12) ?
    C39 Ir1 O2 . . 174.37(13) ?
    C22 Ir1 O2 . . 93.77(14) ?
    N3 Ir1 O2 . . 96.12(12) ?
    N1 Ir1 O2 . . 87.19(12) ?
    O1 Ir1 O2 . . 87.71(11) ?
    C2 C1 H22A . . 109.5 ?
    C2 C1 H22B . . 109.5 ?
    H22A C1 H22B . . 109.5 ?
    C2 C1 H22C . . 109.5 ?
    H22A C1 H22C . . 109.5 ?
    H22B C1 H22C . . 109.5 ?
    O2 C2 C3 . . 126.1(5) ?
    O2 C2 C1 . . 116.4(4) ?
    C3 C2 C1 . . 117.5(4) ?
    C4 C3 C2 . . 128.9(5) ?
    C4 C3 H20A . . 115.5 ?
    C2 C3 H20A . . 115.5 ?
    O1 C4 C3 . . 127.3(4) ?
    O1 C4 C5 . . 114.2(5) ?
    C3 C4 C5 . . 118.5(5) ?
    C4 C5 H19A . . 109.5 ?
    C4 C5 H19B . . 109.5 ?
    H19A C5 H19B . . 109.5 ?
    C4 C5 H19C . . 109.5 ?
    H19A C5 H19C . . 109.5 ?
    H19B C5 H19C . . 109.5 ?
    N1 C6 C7 . . 121.7(4) ?
    N1 C6 H2A . . 119.1 ?
    C7 C6 H2A . . 119.1 ?
    N2 C7 C6 . . 120.5(4) ?
    N2 C7 C10 . . 117.3(4) ?
    C6 C7 C10 . . 122.1(4) ?
    N2 C8 C9 . . 122.5(4) ?
    N2 C8 C11 . . 113.6(4) ?
    C9 C8 C11 . . 123.8(4) ?
    N1 C9 C8 . . 117.1(4) ?
    N1 C9 C17 . . 113.4(3) ?
    C8 C9 C17 . . 129.5(4) ?
    C7 C10 H39A . . 109.5 ?
    C7 C10 H39B . . 109.5 ?
    H39A C10 H39B . . 109.5 ?
    C7 C10 H39C . . 109.5 ?
    H39A C10 H39C . . 109.5 ?
    H39B C10 H39C . . 109.5 ?
    C16 C11 C12 . . 118.8(4) ?
    C16 C11 C8 . . 119.7(4) ?
    C12 C11 C8 . . 121.5(4) ?
    C11 C12 C13 . . 120.5(5) ?
    C11 C12 H17A . . 119.8 ?
    C13 C12 H17A . . 119.8 ?
    C14 C13 C12 . . 119.3(5) ?
    C14 C13 H13A . . 120.4 ?
    C12 C13 H13A . . 120.4 ?
    C15 C14 C13 . . 120.9(5) ?
    C15 C14 H14A . . 119.6 ?
    C13 C14 H14A . . 119.6 ?
    C14 C15 C16 . . 119.9(5) ?
    C14 C15 H15A . . 120.1 ?
    C16 C15 H15A . . 120.1 ?
    C15 C16 C11 . . 120.7(5) ?
    C15 C16 H16A . . 119.6 ?
    C11 C16 H16A . . 119.6 ?
    C18 C17 C22 . . 120.7(4) ?
    C18 C17 C9 . . 125.2(4) ?
    C22 C17 C9 . . 114.0(3) ?
    C19 C18 C17 . . 119.7(4) ?
    C19 C18 H8A . . 120.1 ?
    C17 C18 H8A . . 120.1 ?
    C20 C19 C18 . . 119.9(4) ?
    C20 C19 H4A . . 120.1 ?
    C18 C19 H4A . . 120.1 ?
    C19 C20 C21 . . 120.7(4) ?
    C19 C20 H10A . . 119.6 ?
    C21 C20 H10A . . 119.6 ?
    C20 C21 C22 . . 121.9(4) ?
    C20 C21 H11A . . 119.1 ?
    C22 C21 H11A . . 119.1 ?
    C21 C22 C17 . . 116.7(4) ?
    C21 C22 Ir1 . . 128.2(3) ?
    C17 C22 Ir1 . . 115.0(3) ?
    N3 C23 C24 . . 121.4(4) ?
    N3 C23 H28A . . 119.3 ?
    C24 C23 H28A . . 119.3 ?
    N4 C24 C23 . . 120.7(4) ?
    N4 C24 C27 . . 117.2(4) ?
    C23 C24 C27 . . 122.0(4) ?
    N4 C25 C26 . . 122.2(4) ?
    N4 C25 C28 . . 113.2(4) ?
    C26 C25 C28 . . 124.6(4) ?
    N3 C26 C25 . . 118.0(4) ?
    N3 C26 C34 . . 112.8(3) ?
    C25 C26 C34 . . 129.1(4) ?
    C24 C27 H34A . . 109.5 ?
    C24 C27 H34B . . 109.5 ?
    H34A C27 H34B . . 109.5 ?
    C24 C27 H34C . . 109.5 ?
    H34A C27 H34C . . 109.5 ?
    H34B C27 H34C . . 109.5 ?
    C33 C28 C29 . . 118.3(4) ?
    C33 C28 C25 . . 120.1(4) ?
    C29 C28 C25 . . 121.4(4) ?
    C28 C29 C30 . . 120.3(5) ?
    C28 C29 H33A . . 119.8 ?
    C30 C29 H33A . . 119.8 ?
    C31 C30 C29 . . 119.9(5) ?
    C31 C30 H35A . . 120.1 ?
    C29 C30 H35A . . 120.1 ?
    C32 C31 C30 . . 120.9(5) ?
    C32 C31 H36A . . 119.5 ?
    C30 C31 H36A . . 119.5 ?
    C31 C32 C33 . . 119.2(5) ?
    C31 C32 H37A . . 120.4 ?
    C33 C32 H37A . . 120.4 ?
    C28 C33 C32 . . 121.3(5) ?
    C28 C33 H38A . . 119.4 ?
    C32 C33 H38A . . 119.4 ?
    C35 C34 C39 . . 120.7(4) ?
    C35 C34 C26 . . 125.0(4) ?
    C39 C34 C26 . . 114.3(4) ?
    C36 C35 C34 . . 120.1(5) ?
    C36 C35 H25A . . 120.0 ?
    C34 C35 H25A . . 120.0 ?
    C37 C36 C35 . . 119.3(5) ?
    C37 C36 H30A . . 120.3 ?
    C35 C36 H30A . . 120.3 ?
    C38 C37 C36 . . 121.2(4) ?
    C38 C37 H24A . . 119.4 ?
    C36 C37 H24A . . 119.4 ?
    C37 C38 C39 . . 121.6(4) ?
    C37 C38 H23A . . 119.2 ?
    C39 C38 H23A . . 119.2 ?
    C38 C39 C34 . . 117.0(4) ?
    C38 C39 Ir1 . . 127.6(3) ?
    C34 C39 Ir1 . . 115.2(3) ?
    C6 N1 C9 . . 119.5(3) ?
    C6 N1 Ir1 . . 123.7(3) ?
    C9 N1 Ir1 . . 116.8(3) ?
    C7 N2 C8 . . 118.3(4) ?
    C23 N3 C26 . . 119.3(3) ?
    C23 N3 Ir1 . . 123.7(3) ?
    C26 N3 Ir1 . . 116.9(3) ?
    C24 N4 C25 . . 118.4(4) ?
    C4 O1 Ir1 . . 124.7(3) ?
    C2 O2 Ir1 . . 124.2(3) ?
loop_
    _geom_torsion_atom_site_label_1
    _geom_torsion_atom_site_label_2
    _geom_torsion_atom_site_label_3
    _geom_torsion_atom_site_label_4
    _geom_torsion_site_symmetry_1
    _geom_torsion_site_symmetry_2
    _geom_torsion_site_symmetry_3
    _geom_torsion_site_symmetry_4
    _geom_torsion
    _geom_torsion_publ_flag
    O2 C2 C3 C4 . . . . 0.6(9) ?
    C1 C2 C3 C4 . . . . 179.9(5) ?
    C2 C3 C4 O1 . . . . 3.7(10) ?
    C2 C3 C4 C5 . . . . -177.7(5) ?
    N1 C6 C7 N2 . . . . 4.8(9) ?
    N1 C6 C7 C10 . . . . -177.1(6) ?
    N2 C8 C9 N1 . . . . 6.4(7) ?
    C11 C8 C9 N1 . . . . -171.2(4) ?
    N2 C8 C9 C17 . . . . -173.0(4) ?
    C11 C8 C9 C17 . . . . 9.5(7) ?
    N2 C8 C11 C16 . . . . 58.3(6) ?
    C9 C8 C11 C16 . . . . -123.9(5) ?
    N2 C8 C11 C12 . . . . -119.4(5) ?
    C9 C8 C11 C12 . . . . 58.3(7) ?
    C16 C11 C12 C13 . . . . 0.5(7) ?
    C8 C11 C12 C13 . . . . 178.3(5) ?
    C11 C12 C13 C14 . . . . -0.5(8) ?
    C12 C13 C14 C15 . . . . 1.5(9) ?
    C13 C14 C15 C16 . . . . -2.5(9) ?
    C14 C15 C16 C11 . . . . 2.6(8) ?
    C12 C11 C16 C15 . . . . -1.6(7) ?
    C8 C11 C16 C15 . . . . -179.4(5) ?
    N1 C9 C17 C18 . . . . -169.3(4) ?
    C8 C9 C17 C18 . . . . 10.1(7) ?
    N1 C9 C17 C22 . . . . 7.7(5) ?
    C8 C9 C17 C22 . . . . -172.9(4) ?
    C22 C17 C18 C19 . . . . 4.9(6) ?
    C9 C17 C18 C19 . . . . -178.3(4) ?
    C17 C18 C19 C20 . . . . -0.5(7) ?
    C18 C19 C20 C21 . . . . -2.8(7) ?
    C19 C20 C21 C22 . . . . 1.6(7) ?
    C20 C21 C22 C17 . . . . 2.7(6) ?
    C20 C21 C22 Ir1 . . . . -174.2(3) ?
    C18 C17 C22 C21 . . . . -5.9(6) ?
    C9 C17 C22 C21 . . . . 177.0(4) ?
    C18 C17 C22 Ir1 . . . . 171.4(3) ?
    C9 C17 C22 Ir1 . . . . -5.7(4) ?
    C39 Ir1 C22 C21 . . . . 82.1(4) ?
    N3 Ir1 C22 C21 . . . . 1.8(4) ?
    N1 Ir1 C22 C21 . . . . 178.8(4) ?
    O2 Ir1 C22 C21 . . . . -94.7(4) ?
    C39 Ir1 C22 C17 . . . . -94.8(3) ?
    N3 Ir1 C22 C17 . . . . -175.1(3) ?
    N1 Ir1 C22 C17 . . . . 1.9(3) ?
    O2 Ir1 C22 C17 . . . . 88.4(3) ?
    N3 C23 C24 N4 . . . . -1.0(6) ?
    N3 C23 C24 C27 . . . . -178.1(4) ?
    N4 C25 C26 N3 . . . . -2.8(6) ?
    C28 C25 C26 N3 . . . . 174.3(4) ?
    N4 C25 C26 C34 . . . . -179.2(4) ?
    C28 C25 C26 C34 . . . . -2.1(7) ?
    N4 C25 C28 C33 . . . . 96.8(5) ?
    C26 C25 C28 C33 . . . . -80.6(6) ?
    N4 C25 C28 C29 . . . . -77.3(6) ?
    C26 C25 C28 C29 . . . . 105.4(5) ?
    C33 C28 C29 C30 . . . . 2.3(8) ?
    C25 C28 C29 C30 . . . . 176.5(5) ?
    C28 C29 C30 C31 . . . . -0.6(9) ?
    C29 C30 C31 C32 . . . . -2.4(10) ?
    C30 C31 C32 C33 . . . . 3.4(9) ?
    C29 C28 C33 C32 . . . . -1.3(8) ?
    C25 C28 C33 C32 . . . . -175.5(5) ?
    C31 C32 C33 C28 . . . . -1.6(9) ?
    N3 C26 C34 C35 . . . . 172.9(4) ?
    C25 C26 C34 C35 . . . . -10.5(7) ?
    N3 C26 C34 C39 . . . . -6.8(5) ?
    C25 C26 C34 C39 . . . . 169.7(4) ?
    C39 C34 C35 C36 . . . . -2.8(8) ?
    C26 C34 C35 C36 . . . . 177.5(5) ?
    C34 C35 C36 C37 . . . . -0.6(9) ?
    C35 C36 C37 C38 . . . . 2.1(9) ?
    C36 C37 C38 C39 . . . . -0.3(8) ?
    C37 C38 C39 C34 . . . . -2.9(6) ?
    C37 C38 C39 Ir1 . . . . 172.9(4) ?
    C35 C34 C39 C38 . . . . 4.4(6) ?
    C26 C34 C39 C38 . . . . -175.8(4) ?
    C35 C34 C39 Ir1 . . . . -171.9(4) ?
    C26 C34 C39 Ir1 . . . . 7.8(5) ?
    C22 Ir1 C39 C38 . . . . 84.3(4) ?
    N3 Ir1 C39 C38 . . . . 179.2(4) ?
    N1 Ir1 C39 C38 . . . . 4.0(4) ?
    O1 Ir1 C39 C38 . . . . -90.3(4) ?
    C22 Ir1 C39 C34 . . . . -99.8(3) ?
    N3 Ir1 C39 C34 . . . . -4.9(3) ?
    N1 Ir1 C39 C34 . . . . 179.9(3) ?
    O1 Ir1 C39 C34 . . . . 85.6(3) ?
    C7 C6 N1 C9 . . . . -1.3(8) ?
    C7 C6 N1 Ir1 . . . . -179.5(4) ?
    C8 C9 N1 C6 . . . . -4.0(6) ?
    C17 C9 N1 C6 . . . . 175.5(4) ?
    C8 C9 N1 Ir1 . . . . 174.3(3) ?
    C17 C9 N1 Ir1 . . . . -6.3(4) ?
    C39 Ir1 N1 C6 . . . . -89.6(4) ?
    C22 Ir1 N1 C6 . . . . -179.3(4) ?
    O1 Ir1 N1 C6 . . . . -1.1(4) ?
    O2 Ir1 N1 C6 . . . . 86.4(4) ?
    C39 Ir1 N1 C9 . . . . 92.3(3) ?
    C22 Ir1 N1 C9 . . . . 2.5(3) ?
    O1 Ir1 N1 C9 . . . . -179.2(3) ?
    O2 Ir1 N1 C9 . . . . -91.8(3) ?
    C6 C7 N2 C8 . . . . -2.4(9) ?
    C10 C7 N2 C8 . . . . 179.3(6) ?
    C9 C8 N2 C7 . . . . -3.1(8) ?
    C11 C8 N2 C7 . . . . 174.6(5) ?
    C24 C23 N3 C26 . . . . 0.5(6) ?
    C24 C23 N3 Ir1 . . . . 175.7(3) ?
    C25 C26 N3 C23 . . . . 1.4(5) ?
    C34 C26 N3 C23 . . . . 178.3(4) ?
    C25 C26 N3 Ir1 . . . . -174.1(3) ?
    C34 C26 N3 Ir1 . . . . 2.8(4) ?
    C39 Ir1 N3 C23 . . . . -174.3(3) ?
    C22 Ir1 N3 C23 . . . . -84.3(3) ?
    O1 Ir1 N3 C23 . . . . 97.8(3) ?
    O2 Ir1 N3 C23 . . . . 10.1(3) ?
    C39 Ir1 N3 C26 . . . . 1.0(3) ?
    C22 Ir1 N3 C26 . . . . 91.0(3) ?
    O1 Ir1 N3 C26 . . . . -86.9(3) ?
    O2 Ir1 N3 C26 . . . . -174.6(3) ?
    C23 C24 N4 C25 . . . . -0.4(6) ?
    C27 C24 N4 C25 . . . . 176.8(4) ?
    C26 C25 N4 C24 . . . . 2.3(6) ?
    C28 C25 N4 C24 . . . . -175.2(4) ?
    C3 C4 O1 Ir1 . . . . 2.3(7) ?
    C5 C4 O1 Ir1 . . . . -176.4(3) ?
    C39 Ir1 O1 C4 . . . . 176.2(4) ?
    N3 Ir1 O1 C4 . . . . -103.6(4) ?
    N1 Ir1 O1 C4 . . . . 79.6(4) ?
    O2 Ir1 O1 C4 . . . . -7.4(4) ?
    C3 C2 O2 Ir1 . . . . -9.8(7) ?
    C1 C2 O2 Ir1 . . . . 171.0(3) ?
    C22 Ir1 O2 C2 . . . . -163.8(3) ?
    N3 Ir1 O2 C2 . . . . 100.8(3) ?
    N1 Ir1 O2 C2 . . . . -83.7(3) ?
    O1 Ir1 O2 C2 . . . . 10.9(3) ?
