# Supplementary material for: (Acetyl­acetonato-κ2 O,O′)bis­[2-(5-methyl-3-phenyl­pyrazin-2-yl-κN 1)phen­yl-κC 1]iridium(III)
Source: Acta Crystallogr Sect E Struct Rep Online. 2012 Feb 17;68(Pt 3):m306. doi: 10.1107/S1600536812006022 (PMC3297258; doi:10.1107/S1600536812006022)
Supplement: Supplementary file 2 [file e-68-0m306-Isup2.hkl]

# 
# h,k,l, Fc-squared, Fo-squared, sigma(Fo-squared) and status flag 
# 
data_I
_shelx_title ' ggp in P2(1)/c' 
_shelx_refln_list_code          4 
_shelx_F_calc_maximum      371.42 
_exptl_crystal_F_000      3762.00 
_reflns_d_resolution_high  0.8378 
 
loop_ 
 _symmetry_equiv_pos_as_xyz 
 'x, y, z' 
 '-x, y+1/2, -z+1/2' 
 '-x, -y, -z' 
 'x, -y-1/2, z-1/2' 
 
_cell_length_a    11.0776 
_cell_length_b    26.0210 
_cell_length_c    12.1553 
_cell_angle_alpha  90.000 
_cell_angle_beta  106.088 
_cell_angle_gamma  90.000 
 
_shelx_F_squared_multiplier     1.000 
 
loop_ 
 _refln_index_h 
 _refln_index_k 
 _refln_index_l 
 _refln_F_squared_calc 
 _refln_F_squared_meas 
 _refln_F_squared_sigma 
 _refln_observed_status 
   2   0   0    41695.63    41644.27     83.52 o 
   3   0   0    12329.92    12552.05    114.95 o 
   4   0   0     4725.41     4782.29     66.57 o 
   5   0   0    29648.75    29376.04    126.66 o 
   6   0   0     1404.71     1471.83     44.29 o 
   7   0   0    17553.22    16595.77     78.89 o 
   8   0   0     5964.84     6085.84    139.30 o 
   9   0   0    12026.38    12087.39    276.95 o 
  10   0   0     9627.33     9160.26    284.01 o 
  11   0   0     1170.88     1115.17    123.95 o 
  12   0   0     3299.92     3130.64    148.08 o 
   2   1   0     4276.53     4295.06     34.52 o 
   3   1   0     2997.35     2688.13     43.48 o 
   4   1   0    21955.61    21113.95    209.56 o 
   5   1   0     1785.37     1679.28     54.62 o 
   6   1   0    16026.43    15654.15    107.87 o 
   7   1   0     1518.69     1479.21     40.32 o 
   8   1   0    11569.24    11532.70    129.71 o 
   9   1   0     7119.92     6912.37     69.74 o 
  10   1   0     1395.00     1449.40     51.22 o 
  11   1   0     2981.29     2938.73     75.27 o 
  12   1   0        2.77       59.69     65.27 o 
   2   2   0       52.04       85.28     17.32 o 
   3   2   0     2083.35     2010.85     42.84 o 
   4   2   0      397.92      427.97     37.33 o 
   5   2   0     1033.58      977.17     44.37 o 
   6   2   0     2310.91     2496.08     77.03 o 
   7   2   0      501.54      415.47     42.99 o 
   8   2   0      944.69      988.42     45.11 o 
   9   2   0     1499.72     1417.22     40.55 o 
  10   2   0       11.53        6.66     52.05 o 
  11   2   0        3.74      114.90     50.23 o 
  12   2   0       37.29      102.34     60.34 o 
   1   3   0    48722.39    54616.75    739.33 o 
   2   3   0     2705.91     2770.55     28.76 o 
   3   3   0     3655.41     3409.50     36.80 o 
   4   3   0     3489.15     3420.68     50.85 o 
   5   3   0     4142.77     4026.38     42.26 o 
   6   3   0     9670.70     9792.47     66.37 o 
   7   3   0       78.44       65.73     38.16 o 
   8   3   0     3781.73     3754.02     39.41 o 
   9   3   0     1921.36     1760.22     86.56 o 
  10   3   0      154.09      165.39     39.74 o 
  11   3   0     1805.92     1609.19     53.63 o 
  12   3   0       59.11       39.50     66.30 o 
   0   4   0    62574.33    73692.67    205.25 o 
   1   4   0    12908.28    13028.97     37.31 o 
   2   4   0    24245.21    24038.38    102.34 o 
   3   4   0    27387.60    27978.29     56.24 o 
   4   4   0     9010.75     8494.34     44.17 o 
   5   4   0    19250.28    18452.52    314.93 o 
   6   4   0       22.41        0.00     67.92 o 
   7   4   0    32848.55    32565.04    352.06 o 
   8   4   0     4238.01     4031.25    126.23 o 
   9   4   0     5881.08     5666.28    240.43 o 
  10   4   0     6995.03     6893.00    144.64 o 
  11   4   0      509.58      494.97     61.58 o 
  12   4   0     2709.31     2736.49     84.05 o 
   1   5   0   124044.17   150203.08   3314.72 o 
   2   5   0     9598.53     8891.16    304.49 o 
   3   5   0    18608.01    18508.09    159.75 o 
   4   5   0    22970.53    22422.19    115.02 o 
   5   5   0     1477.92     1527.03     68.26 o 
   6   5   0    31769.37    31439.54    388.16 o 
   7   5   0     4160.82     4313.63     64.22 o 
   8   5   0    19150.75    18591.91    472.80 o 
   9   5   0     6764.19     6802.66     77.66 o 
  10   5   0     2803.00     2523.83    137.54 o 
  11   5   0     3390.53     3598.22    114.02 o 
  12   5   0        3.14       24.05     68.56 o 
   0   6   0    38169.19    44074.34    506.64 o 
   1   6   0    12945.10    13641.00     75.31 o 
   2   6   0    14602.46    13893.79     73.88 o 
   3   6   0    10161.93     9934.76     34.60 o 
   4   6   0     1701.69     1589.40     34.03 o 
   5   6   0    11263.07    11423.77    280.75 o 
   6   6   0     1175.00      882.77    165.07 o 
   7   6   0     6855.51     6863.49     90.65 o 
   8   6   0     1319.54     1082.65    106.44 o 
   9   6   0     5476.02     5743.27     77.11 o 
  10   6   0     1782.88     1701.79     70.89 o 
  11   6   0       40.45        0.00     57.75 o 
  12   6   0      511.57      610.56     71.09 o 
   1   7   0     5635.37     5739.54     54.22 o 
   2   7   0     2796.88     2733.22     45.33 o 
   3   7   0       12.35       35.99     46.94 o 
   4   7   0     1768.96     1797.99     79.27 o 
   5   7   0      444.08      494.31     33.05 o 
   6   7   0     2852.46     3032.66     58.23 o 
   7   7   0       12.02       35.97     49.35 o 
   8   7   0      963.41      878.25     86.28 o 
   9   7   0     1445.49     1228.05     64.51 o 
  10   7   0       16.73        0.00     58.56 o 
  11   7   0      130.59      160.89     68.10 o 
  12   7   0        0.34       26.90     70.61 o 
   0   8   0    30382.74    32011.59    454.72 o 
   1   8   0     1841.83     1866.05     42.04 o 
   2   8   0    20525.78    20634.92    210.75 o 
   3   8   0    49378.26    51105.95    294.26 o 
   4   8   0     3392.47     3079.77     38.97 o 
   5   8   0    20993.40    19813.54    125.17 o 
   6   8   0      693.40     1248.13    555.80 o 
   7   8   0    12900.63    12798.52     67.72 o 
   8   8   0     3713.65     4056.95    250.21 o 
   9   8   0     1762.26     1713.34     78.61 o 
  10   8   0     2735.08     2752.20     85.38 o 
  11   8   0      217.78      244.45     65.24 o 
  12   8   0     1680.33     1595.73     79.55 o 
   1   9   0    86469.15    91821.83   1653.87 o 
   2   9   0     8602.29     8505.46     65.50 o 
   3   9   0    38891.00    39561.86    482.36 o 
   4   9   0    31704.89    32252.20    177.25 o 
   5   9   0     1517.07     1399.84     37.25 o 
   6   9   0    25047.20    23989.48    215.88 o 
   7   9   0     2594.52     2753.25    203.46 o 
   8   9   0    15010.17    14946.11    246.21 o 
   9   9   0     5258.26     5673.71     95.95 o 
  10   9   0      747.71     1182.83    131.10 o 
  11   9   0     3585.33     3515.44     86.22 o 
  12   9   0       25.25      158.51     72.80 o 
   0  10   0    18620.70    20841.44     69.70 o 
   1  10   0       61.43      325.94    117.22 o 
   2  10   0    40665.36    41721.17    661.79 o 
   3  10   0     9896.09     9675.83    180.46 o 
   4  10   0     7942.32     7862.90     74.18 o 
   5  10   0    12267.61    11819.30    159.24 o 
   6  10   0     1059.97     1066.42     40.49 o 
   7  10   0     9654.04     9586.40    160.62 o 
   8  10   0     4333.09     4451.88    105.55 o 
   9  10   0     1434.77     1571.49    100.56 o 
  10  10   0     2334.02     2335.38     99.28 o 
  11  10   0      532.72      730.55     70.64 o 
  12  10   0     2298.43     2379.09    149.32 o 
   1  11   0     4377.53     4331.16     36.80 o 
   2  11   0     2747.61     2859.26     48.91 o 
   3  11   0     4990.07     5193.60     55.41 o 
   4  11   0     3357.94     3069.63     52.33 o 
   5  11   0     2284.25     2323.70     59.94 o 
   6  11   0     1271.37     1315.49    123.58 o 
   7  11   0      995.71     1105.68    168.22 o 
   8  11   0      338.11      278.07     64.31 o 
   9  11   0      137.37      293.37     66.21 o 
  10  11   0      102.95       63.99     92.19 o 
  11  11   0       18.51       68.64     64.65 o 
   0  12   0    24172.44    24701.94    318.04 o 
   1  12   0     1290.50     1384.40     25.38 o 
   2  12   0    10742.74    10667.97     57.43 o 
   3  12   0     5270.09     5552.09     87.94 o 
   4  12   0      658.18      617.42     24.06 o 
   5  12   0     3560.69     3370.04    277.51 o 
   6  12   0      699.45      733.36     87.52 o 
   7  12   0     4145.47     4089.88     86.09 o 
   8  12   0      362.30      977.11    249.47 o 
   9  12   0     1971.84     1942.69     93.18 o 
  10  12   0     2139.13     2261.98    124.59 o 
  11  12   0        6.68        0.00     83.90 o 
   1  13   0    30467.27    31027.91    165.12 o 
   2  13   0     6992.28     6978.20     34.00 o 
   3  13   0     5839.03     5474.45     61.65 o 
   4  13   0    18854.45    19017.83    465.65 o 
   5  13   0     1875.41     1860.25     42.04 o 
   6  13   0    19042.17    18944.46     85.70 o 
   7  13   0     1054.04     1259.08     99.57 o 
   8  13   0     6562.11     6721.16    103.40 o 
   9  13   0     4758.16     4908.02    268.91 o 
  10  13   0     2487.06     2719.10    115.37 o 
  11  13   0     3994.04     3904.91    113.44 o 
   0  14   0    49337.22    49351.80    724.14 o 
   1  14   0     3118.66     2950.60     65.54 o 
   2  14   0    25710.87    24671.84     62.80 o 
   3  14   0     6195.04     6074.20     52.09 o 
   4  14   0     3622.21     3516.48     63.34 o 
   5  14   0    18405.05    18104.96    104.53 o 
   6  14   0       42.59      231.47    139.15 o 
   7  14   0    10322.06    10648.24    237.36 o 
   8  14   0     2143.37     2197.74     82.90 o 
   9  14   0     4789.91     5039.76    222.81 o 
  10  14   0     3246.63     3354.56    174.77 o 
  11  14   0      281.37      278.46     96.07 o 
   1  15   0     9578.24     9596.67     97.14 o 
   2  15   0      232.60      223.05     48.22 o 
   3  15   0     6590.23     6489.64     99.45 o 
   4  15   0     2558.76     2327.90     73.84 o 
   5  15   0       32.24       53.03     56.26 o 
   6  15   0     4536.65     4491.97     49.37 o 
   7  15   0     1551.03     1645.79     60.92 o 
   8  15   0     1953.87     1958.58     93.90 o 
   9  15   0      684.08      777.44     69.18 o 
  10  15   0      979.55     1095.64    137.23 o 
  11  15   0     1093.42      943.36     96.50 o 
   0  16   0       68.31       14.55     64.81 o 
   1  16   0      335.78      369.59     31.01 o 
   2  16   0      444.28      477.86     27.54 o 
   3  16   0      454.92      485.67     26.70 o 
   4  16   0      375.16      336.77     24.47 o 
   5  16   0      914.60      995.48     31.03 o 
   6  16   0       59.85       24.43     32.75 o 
   7  16   0     1330.68     1131.01     61.98 o 
   8  16   0      607.47      649.42    111.71 o 
   9  16   0      121.36      234.21     89.63 o 
  10  16   0      242.70      301.25     90.77 o 
   1  17   0    15197.91    15437.62    126.99 o 
   2  17   0     8162.21     8042.87     99.30 o 
   3  17   0     8103.63     8031.92     81.81 o 
   4  17   0     9018.90     8885.27     50.93 o 
   5  17   0      641.88      689.87     55.89 o 
   6  17   0     6816.72     6812.51    200.66 o 
   7  17   0      307.45      259.16     98.72 o 
   8  17   0     2012.82     1905.00    107.82 o 
   9  17   0     1403.73     1390.12    125.95 o 
  10  17   0      253.36      254.57     72.55 o 
   0  18   0    22253.73    22155.50    559.81 o 
   1  18   0      753.59      721.63     32.19 o 
   2  18   0    17687.91    17298.28    165.89 o 
   3  18   0     5883.53     6083.59     42.72 o 
   4  18   0     5768.92     5721.05     61.37 o 
   5  18   0    17011.26    17011.49    199.01 o 
   6  18   0        4.04        0.00     54.81 o 
   7  18   0     8459.46     8222.54    386.78 o 
   8  18   0     3358.94     3024.26    204.98 o 
   9  18   0     2709.98     2671.99    129.22 o 
  10  18   0     2523.71     2679.46    211.56 o 
   1  19   0    14288.64    14211.31     75.93 o 
   2  19   0     3506.26     3551.81     45.01 o 
   3  19   0     5215.01     5189.12     78.34 o 
   4  19   0     6955.15     7193.17    118.22 o 
   5  19   0       80.88       90.90     44.22 o 
   6  19   0     4509.85     4417.03    223.74 o 
   7  19   0      624.78      729.60     78.74 o 
   8  19   0     2038.81     1885.99    156.64 o 
   9  19   0      883.23     1075.63    114.74 o 
  10  19   0     1115.54     1353.95    164.29 o 
   0  20   0      485.82      510.40     49.32 o 
   1  20   0      386.38      463.73     43.99 o 
   2  20   0     1777.89     1804.93     43.79 o 
   3  20   0      261.86      265.82     55.09 o 
   4  20   0      119.03      166.86     61.22 o 
   5  20   0      513.14      484.09     36.11 o 
   6  20   0      506.18      487.46     99.17 o 
   7  20   0      422.76      424.67     93.07 o 
   8  20   0       10.08       25.78     83.75 o 
   9  20   0     1136.51      625.29    207.40 o 
   1  21   0     1689.70     1706.07     57.19 o 
   2  21   0      477.92      545.22     55.97 o 
   3  21   0     2683.80     2558.72     47.75 o 
   4  21   0     1721.58     1660.76     51.51 o 
   5  21   0      691.79      682.91     36.42 o 
   6  21   0     2541.79     2466.35     72.31 o 
   7  21   0      255.45       79.14    118.34 o 
   8  21   0      602.44      877.92    113.30 o 
   9  21   0      536.12      518.35    155.98 o 
   0  22   0      623.48      708.93    112.55 o 
   1  22   0     1795.71     1707.08     43.86 o 
   2  22   0    11467.94    11440.57     75.90 o 
   3  22   0     6634.36     6434.85    143.54 o 
   4  22   0     4358.96     4195.62    174.11 o 
   5  22   0     8735.44     8291.47    242.97 o 
   6  22   0       42.28       33.16     77.52 o 
   7  22   0     5703.30     5052.38    462.67 o 
   8  22   0     1273.26     1074.47    182.44 o 
   1  23   0     4417.97     4350.54     89.37 o 
   2  23   0     3309.08     3441.72     61.38 o 
   3  23   0     7876.26     7455.01    187.13 o 
   4  23   0     6939.98     6585.79    278.19 o 
   5  23   0      501.30      507.56     49.86 o 
   6  23   0     7752.35     6323.08    213.10 o 
   7  23   0      243.27      406.36    173.43 o 
   8  23   0     3143.89     3375.10    156.62 o 
   0  24   0     2426.26     2349.25     85.00 o 
   1  24   0       74.48       27.01     59.86 o 
   2  24   0     2983.70     2919.06     93.68 o 
   3  24   0      898.60      917.44     60.19 o 
   4  24   0      332.99      271.90     39.04 o 
   5  24   0     1763.24     1643.20     42.32 o 
   6  24   0       69.92      120.61    189.99 o 
   7  24   0      575.21      665.66    201.24 o 
   8  24   0      331.77      483.73    221.27 o 
   1  25   0       12.70       64.48     65.76 o 
   2  25   0     1060.82     1010.96     51.57 o 
   3  25   0       25.41      101.14     43.35 o 
   4  25   0      283.26      229.52     43.38 o 
   5  25   0       12.34       38.36     40.13 o 
   6  25   0      124.31      335.60    184.29 o 
   7  25   0       34.50       88.75    208.02 o 
   0  26   0     3070.68     3190.75    156.25 o 
   1  26   0       24.22      104.65     75.89 o 
   2  26   0     2595.94     2490.14     77.26 o 
   3  26   0     2443.42     2365.14    122.31 o 
   4  26   0      834.36      751.60     58.52 o 
   5  26   0     3412.05     3147.25    264.57 o 
   6  26   0       12.25      494.32    393.85 o 
   1  27   0     7465.09     7650.72    137.45 o 
   2  27   0     1551.00     1566.63    113.61 o 
   3  27   0     2968.53     2850.06    110.89 o 
   4  27   0     4720.52     4417.83    235.63 o 
   5  27   0      188.72      193.96     96.17 o 
   6  27   0     3099.95     3041.26    156.97 o 
   0  28   0     2866.86     2932.39    402.17 o 
   1  28   0      599.18      653.01     69.04 o 
   2  28   0     3876.05     3789.95    142.74 o 
   3  28   0     1824.10     1634.05     83.03 o 
   4  28   0      648.69      711.37    102.11 o 
   5  28   0     2146.17     2370.09    445.93 o 
   1  29   0      223.08      257.32    107.23 o 
   2  29   0      125.79      149.50     78.24 o 
   3  29   0       36.24       67.37     65.74 o 
   4  29   0       71.16      124.42    126.12 o 
   0  30   0      723.05      598.97    163.18 o 
   1  30   0      187.57      230.42     97.06 o 
   2  30   0      854.18      559.59    102.11 o 
   3  30   0      169.74       41.09    118.50 o 
 -12   1   1       11.76      218.28     83.63 o 
 -11   1   1     1709.14     1664.47     64.11 o 
 -10   1   1      136.57      121.67     65.01 o 
  -9   1   1     6315.86     6098.95     65.51 o 
  -8   1   1     5280.89     5137.16     47.02 o 
  -7   1   1     2434.33     2340.81     43.46 o 
  -6   1   1     8835.19     8731.50     61.74 o 
  -5   1   1     1686.32     1834.73     45.99 o 
  -4   1   1     9127.61     9120.57     81.82 o 
  -3   1   1    12134.47    12165.90     86.38 o 
  -2   1   1    21918.14    22310.67    122.01 o 
   1   1   1    31261.88    32924.13    173.08 o 
   2   1   1     2718.50     2623.42     37.21 o 
   3   1   1      936.14      938.25     60.40 o 
   4   1   1     3676.07     3483.13     44.30 o 
   5   1   1     4357.37     4414.08     60.46 o 
   6   1   1     9308.48     8902.13     78.12 o 
   7   1   1        3.95      157.91    174.43 o 
   8   1   1     6401.90     6324.06    119.92 o 
   9   1   1      223.67      172.73     46.88 o 
  10   1   1      707.12      782.24     78.53 o 
  11   1   1     2503.12     2428.53    130.43 o 
  12   1   1      119.28      142.47     54.85 o 
 -12   2   1     3534.72     3371.41    139.25 o 
 -11   2   1       88.37       65.03     59.70 o 
 -10   2   1    13678.08    13465.87    254.02 o 
  -9   2   1     3843.80     3832.28     95.98 o 
  -8   2   1    13839.05    13411.21    160.01 o 
  -7   2   1    29658.00    29605.02    176.48 o 
  -6   2   1     1533.95     1591.88     32.12 o 
  -5   2   1    29907.99    30002.55    130.60 o 
  -4   2   1     3444.04     3112.39     32.52 o 
  -3   2   1    25206.70    24367.95     90.98 o 
  -2   2   1    20529.39    20748.82    112.28 o 
   1   2   1      581.30      719.90     27.97 o 
   2   2   1    90353.60    97479.89    522.08 o 
   3   2   1     8937.65     8686.53     95.07 o 
   4   2   1    12158.51    11549.59     50.86 o 
   5   2   1    25869.56    25766.42    354.41 o 
   6   2   1      849.88      944.34    123.81 o 
   7   2   1    28282.07    28054.67    314.03 o 
   8   2   1     1868.07     1890.79     51.76 o 
   9   2   1     7677.60     7693.99    210.07 o 
  10   2   1     4923.13     4792.04    169.04 o 
  11   2   1     1561.50     1617.88     70.39 o 
  12   2   1     3611.85     3471.83    181.13 o 
 -12   3   1      159.19      162.42     57.23 o 
 -11   3   1     4942.48     4956.57    141.41 o 
 -10   3   1     1321.31     1327.63     43.36 o 
  -9   3   1    13135.58    12812.57    234.08 o 
  -8   3   1     5842.94     5625.73     74.84 o 
  -7   3   1     6617.02     6411.25     47.71 o 
  -6   3   1    34619.52    34802.32     88.70 o 
  -5   3   1      287.72      301.88     21.45 o 
  -4   3   1    21990.49    21068.72    155.25 o 
  -3   3   1    24867.60    25178.28    128.39 o 
  -2   3   1    52492.88    55944.74    880.01 o 
  -1   3   1    57366.41    67024.61   1687.90 o 
   1   3   1    64527.38    72182.59   2289.60 o 
   2   3   1      286.48      423.31     30.59 o 
   3   3   1    14411.11    14903.63    197.53 o 
   4   3   1    20937.04    20775.69     66.41 o 
   5   3   1     4361.42     4308.50    122.00 o 
   6   3   1    23982.15    23370.46    347.01 o 
   7   3   1       99.76      209.72     92.64 o 
   8   3   1    12680.09    12792.39    276.10 o 
   9   3   1     3279.69     3457.71    121.18 o 
  10   3   1     2604.55     2647.32     87.90 o 
  11   3   1     3582.35     3317.45    163.64 o 
  12   3   1      246.62      204.62     72.54 o 
 -12   4   1      525.96      569.24     74.28 o 
 -11   4   1       23.71      126.94     53.29 o 
 -10   4   1      577.53      567.35     67.12 o 
  -9   4   1     1212.53     1166.87     49.24 o 
  -8   4   1      659.33      658.48     29.40 o 
  -7   4   1     2994.24     2911.13     38.82 o 
  -6   4   1     1308.10     1403.47    118.46 o 
  -5   4   1     4767.44     4197.70    283.03 o 
  -4   4   1      169.58      172.09     13.84 o 
  -3   4   1     4229.76     4163.95     18.69 o 
  -2   4   1    18180.43    19230.28    476.14 o 
  -1   4   1      516.09      350.10     97.86 o 
   0   4   1     7270.69     7878.55     80.62 o 
   1   4   1     1397.53     1510.57     42.82 o 
   2   4   1     3041.12     3133.88     29.82 o 
   3   4   1      130.90       73.62     31.82 o 
   4   4   1      569.85      585.91     40.19 o 
   5   4   1     3909.23     3960.25     61.64 o 
   6   4   1       96.59       62.60     62.35 o 
   7   4   1     5294.98     5416.99     82.21 o 
   8   4   1       96.15       95.15     38.52 o 
   9   4   1     3140.27     3118.97    106.24 o 
  10   4   1      153.50      176.31     92.89 o 
  11   4   1      304.80      337.96    112.85 o 
  12   4   1      232.96      308.30     91.02 o 
 -12   5   1       34.23       42.44     80.24 o 
 -11   5   1      810.64      627.89    115.21 o 
 -10   5   1      319.81      275.49     44.53 o 
  -9   5   1     5739.58     5243.00    232.97 o 
  -8   5   1      550.46      613.23     56.15 o 
  -7   5   1       39.48        0.00     41.09 o 
  -6   5   1     8563.46     8955.82     54.10 o 
  -5   5   1       74.01       60.60     42.99 o 
  -4   5   1     7674.74     8026.44     37.36 o 
  -3   5   1      349.58      384.87     20.06 o 
  -2   5   1     4298.79     4325.00     92.77 o 
  -1   5   1    18121.73    19503.25    347.48 o 
   0   5   1       32.23       75.16     16.30 o 
   1   5   1    27892.56    28066.58    243.14 o 
   2   5   1     3836.06     3987.91     46.91 o 
   3   5   1      887.32      836.72     43.95 o 
   4   5   1     1869.75     1801.76     50.81 o 
   5   5   1     1896.70     1858.20     43.43 o 
   6   5   1     4841.97     4720.26     55.30 o 
   7   5   1        3.76       45.37     52.24 o 
   8   5   1     1834.11     1711.27    145.87 o 
   9   5   1     1334.38     1358.30     96.61 o 
  10   5   1      922.56      778.26     58.02 o 
  11   5   1      893.81      699.78     64.88 o 
  12   5   1       21.33       55.25     79.95 o 
 -12   6   1     1571.01     1524.07     68.62 o 
 -11   6   1        3.31      132.05     81.89 o 
 -10   6   1    10301.08    10254.25     84.05 o 
  -9   6   1     2181.67     2232.40     90.35 o 
  -8   6   1     8548.60     8848.16    295.00 o 
  -7   6   1    16694.22    17246.70    200.00 o 
  -6   6   1       64.53      161.49     40.53 o 
  -5   6   1    18197.08    17736.65     92.87 o 
  -4   6   1     7638.67     7623.87     66.58 o 
  -3   6   1    13707.52    13984.02    152.39 o 
  -2   6   1     9859.15     9843.33    131.90 o 
  -1   6   1    82528.02    92713.17   1521.79 o 
   0   6   1    26780.97    29035.29    597.87 o 
   1   6   1    13571.87    13492.99    133.29 o 
   2   6   1    12583.30    11972.78    141.81 o 
   3   6   1    14908.54    14634.29     95.93 o 
   4   6   1    10667.99    10159.87    141.40 o 
   5   6   1    25586.76    25570.99    210.22 o 
   6   6   1     1072.66     1059.55    133.64 o 
   7   6   1    15196.28    14973.79     64.97 o 
   8   6   1      781.35      832.90     75.55 o 
   9   6   1     3232.77     3137.86    161.36 o 
  10   6   1     2018.34     1629.94    189.72 o 
  11   6   1      404.39      471.83     99.32 o 
  12   6   1     2280.31     2209.85    104.43 o 
 -12   7   1       81.34      139.26     66.04 o 
 -11   7   1     5315.35     5559.73    104.08 o 
 -10   7   1      897.73     1077.95     56.87 o 
  -9   7   1    10534.65    10674.78     75.63 o 
  -8   7   1    11062.71    11160.65    220.72 o 
  -7   7   1     9603.39     9848.89    260.30 o 
  -6   7   1    32132.86    31771.72    323.69 o 
  -5   7   1       49.16      178.72    243.55 o 
  -4   7   1    32640.29    32055.96    215.52 o 
  -3   7   1    31691.54    32565.03    312.87 o 
  -2   7   1    17991.59    18416.66    247.32 o 
  -1   7   1    55926.19    58391.61    477.47 o 
   0   7   1      122.26      189.25     19.74 o 
   1   7   1    30554.93    30429.26    136.88 o 
   2   7   1     8821.87     8484.76     84.78 o 
   3   7   1    23812.83    23701.56    256.41 o 
   4   7   1    19322.20    19080.08     97.61 o 
   5   7   1     6511.31     6134.85     64.50 o 
   6   7   1    20382.31    18357.35    685.63 o 
   7   7   1        5.13      109.19     75.71 o 
   8   7   1    29297.80    29758.68    141.83 o 
   9   7   1     2718.21     2891.07    107.20 o 
  10   7   1     1773.33     1905.43     89.54 o 
  11   7   1     3090.84     3286.34     87.48 o 
  12   7   1       81.18       16.47     95.60 o 
 -12   8   1      972.16     1088.78     76.15 o 
 -11   8   1        1.62       79.04     73.62 o 
 -10   8   1     4803.33     4921.15     75.08 o 
  -9   8   1     3102.51     3097.97     90.29 o 
  -8   8   1     2570.31     2544.65     58.90 o 
  -7   8   1     8515.42     8524.62     68.86 o 
  -6   8   1     2349.48     2362.50     81.64 o 
  -5   8   1    14405.68    13432.38    154.47 o 
  -4   8   1    11263.42    11356.75     55.14 o 
  -3   8   1     9751.91     9751.38     32.38 o 
  -2   8   1    26674.55    28561.71    612.00 o 
  -1   8   1    24019.40    26990.02    306.18 o 
   0   8   1    13815.47    14918.34    303.81 o 
   1   8   1      744.07      694.89     21.17 o 
   2   8   1    18756.62    18618.48    132.20 o 
   3   8   1     7974.08     8139.72     68.41 o 
   4   8   1    12177.22    12633.46     78.14 o 
   5   8   1    11140.49    10849.53     93.99 o 
   6   8   1      103.50       74.31     43.85 o 
   7   8   1    10430.01    10231.30    100.42 o 
   8   8   1      557.34      787.91    171.33 o 
   9   8   1     1591.45     1659.07     80.33 o 
  10   8   1      888.72      956.84    110.14 o 
  11   8   1      217.31      114.96    104.89 o 
 -12   9   1       75.92       44.01     69.78 o 
 -11   9   1        2.49       50.21     73.45 o 
 -10   9   1       13.00        2.27     68.80 o 
  -9   9   1       57.19      143.87     92.30 o 
  -8   9   1      162.71      167.44     50.47 o 
  -7   9   1       82.77      260.33     50.03 o 
  -6   9   1       11.88      113.60     54.92 o 
  -5   9   1     1297.43     1482.65     33.37 o 
  -4   9   1        2.07       31.74     51.21 o 
  -3   9   1     5745.70     5958.99     55.03 o 
  -2   9   1      136.22      153.43     24.93 o 
  -1   9   1     5064.45     5194.30     30.54 o 
   0   9   1     3418.70     3515.81     38.66 o 
   1   9   1     9369.58     9815.75    300.29 o 
   2   9   1     1978.35     2164.00     63.93 o 
   3   9   1      514.75      499.07     36.06 o 
   4   9   1       57.82      151.91     56.73 o 
   5   9   1        2.72      141.08     48.55 o 
   6   9   1      288.07      353.85     53.62 o 
   7   9   1       83.83        0.00     98.24 o 
   8   9   1      634.21      736.87    107.51 o 
   9   9   1       33.37       45.57     69.10 o 
  10   9   1        0.11      187.93     95.62 o 
  11   9   1        0.11      150.64    127.06 o 
 -12  10   1     1448.09     1390.13    119.91 o 
 -11  10   1       16.78       97.26     93.65 o 
 -10  10   1     2391.34     2451.44     69.78 o 
  -9  10   1      807.48      901.43    228.89 o 
  -8  10   1     3612.15     3627.67     60.12 o 
  -7  10   1     8069.92     8275.43    198.39 o 
  -6  10   1      238.77      339.22    162.98 o 
  -5  10   1    11248.96    10978.27     86.60 o 
  -4  10   1     1427.89     1440.03     23.38 o 
  -3  10   1    35532.90    37934.29    351.09 o 
  -2  10   1     2973.14     2908.80     60.94 o 
  -1  10   1     4346.96     4444.71     49.29 o 
   0  10   1    21513.81    22799.13     52.28 o 
   1  10   1     3289.47     3541.14     44.35 o 
   2  10   1    14893.09    14018.77     50.40 o 
   3  10   1     5542.35     5420.82     90.65 o 
   4  10   1     7694.42     8141.33    212.08 o 
   5  10   1     9717.60     9471.33    158.71 o 
   6  10   1      960.16     1018.29     54.76 o 
   7  10   1     7063.85     6870.15    129.63 o 
   8  10   1       62.97      111.46     73.30 o 
   9  10   1     3440.68     3366.42    115.02 o 
  10  10   1     2127.19     2065.45    105.71 o 
  11  10   1       77.38       95.85     87.02 o 
 -12  11   1      426.03      353.26     89.07 o 
 -11  11   1     6181.77     6138.71    264.95 o 
 -10  11   1     1112.83     1097.14     68.97 o 
  -9  11   1     5751.50     5680.50    115.74 o 
  -8  11   1     6204.55     6225.89    252.97 o 
  -7  11   1     3447.18     3758.23    219.66 o 
  -6  11   1    24578.40    24501.56    303.64 o 
  -5  11   1      531.14      508.27     49.81 o 
  -4  11   1    30167.52    29835.91    167.92 o 
  -3  11   1     6493.25     5948.44     56.92 o 
  -2  11   1    30036.63    30785.08     77.91 o 
  -1  11   1    35037.56    35556.07    174.66 o 
   0  11   1     5586.30     5892.28     84.49 o 
   1  11   1    48481.03    49053.25    118.01 o 
   2  11   1     3582.97     3634.23     46.22 o 
   3  11   1    24666.81    23730.33    240.73 o 
   4  11   1    17542.12    17073.64    219.01 o 
   5  11   1     5175.69     5179.33     60.71 o 
   6  11   1    21751.58    21515.49    375.78 o 
   7  11   1       68.27      204.34     58.54 o 
   8  11   1     8538.05     8652.00    137.30 o 
   9  11   1     2588.23     2562.90    154.74 o 
  10  11   1     1976.45     2120.48    116.27 o 
  11  11   1     2896.28     3179.73    141.18 o 
 -11  12   1       49.83       39.05     59.72 o 
 -10  12   1     7131.27     6930.87    281.21 o 
  -9  12   1     2145.33     2134.21    100.91 o 
  -8  12   1     5422.17     5124.98    304.79 o 
  -7  12   1     5945.63     5880.81     66.02 o 
  -6  12   1     2264.15     2282.46     65.88 o 
  -5  12   1    20262.01    19633.63    247.18 o 
  -4  12   1     2204.45     2172.46     34.59 o 
  -3  12   1     9826.64     9364.01     77.46 o 
  -2  12   1    42241.65    44290.71    233.64 o 
  -1  12   1     5800.48     5556.45     94.57 o 
   0  12   1    34607.56    34810.39    279.81 o 
   1  12   1      487.41      555.27     28.19 o 
   2  12   1    11073.52    11110.53     53.47 o 
   3  12   1     3634.13     3331.40     45.68 o 
   4  12   1     7937.74     7559.24    162.34 o 
   5  12   1    16798.61    16573.94     81.02 o 
   6  12   1      574.27      565.62     47.23 o 
   7  12   1    11928.36    11903.84    207.51 o 
   8  12   1      158.12      221.84     85.87 o 
   9  12   1     5878.63     5772.00    171.03 o 
  10  12   1     2814.78     2894.62     96.00 o 
  11  12   1      542.69      509.68    114.19 o 
 -11  13   1     1177.62     1158.01    119.73 o 
 -10  13   1      585.81      590.29    117.18 o 
  -9  13   1      819.91      813.12     95.95 o 
  -8  13   1      974.25      903.91     46.28 o 
  -7  13   1      370.65      436.71     71.45 o 
  -6  13   1     1974.68     1811.36     79.42 o 
  -5  13   1        0.93        0.00     31.11 o 
  -4  13   1      400.73      315.63     28.37 o 
  -3  13   1     6421.42     6270.64    138.75 o 
  -2  13   1      760.62      724.11     43.44 o 
  -1  13   1    18422.21    18485.86    235.40 o 
   0  13   1      276.47      292.78     30.12 o 
   1  13   1     2735.35     2411.58     36.96 o 
   2  13   1      309.94      344.94     28.26 o 
   3  13   1     4913.12     5323.70    219.81 o 
   4  13   1      540.33      626.05     54.30 o 
   5  13   1      117.43      206.32     55.80 o 
   6  13   1     4192.34     4241.49     81.52 o 
   7  13   1      703.44      746.79     63.56 o 
   8  13   1     1353.04     1604.55    110.96 o 
   9  13   1      304.09      396.57     98.85 o 
  10  13   1      455.15      417.88     85.70 o 
  11  13   1      463.89      426.03    120.51 o 
 -11  14   1       10.52       40.06     85.83 o 
 -10  14   1      427.62      484.05     77.22 o 
  -9  14   1       87.78      166.08     82.51 o 
  -8  14   1      514.42      468.97     37.38 o 
  -7  14   1     1687.97     1679.80    173.95 o 
  -6  14   1       12.47        0.00     56.77 o 
  -5  14   1     3072.90     3150.01     76.45 o 
  -4  14   1      468.90      539.58     17.81 o 
  -3  14   1     3716.00     3481.50     29.21 o 
  -2  14   1      552.91      530.10     40.28 o 
  -1  14   1       29.21       29.85     36.73 o 
   0  14   1     9391.35     9476.10     43.18 o 
   1  14   1        8.87        0.00     32.98 o 
   2  14   1     8705.10     8667.40     59.81 o 
   3  14   1      733.40      658.61     28.90 o 
   4  14   1      343.89      352.60     77.67 o 
   5  14   1     1124.99     1182.77     61.01 o 
   6  14   1      232.95      104.02    106.92 o 
   7  14   1     1641.73     1554.07     57.78 o 
   8  14   1     1392.58     1461.48    172.90 o 
   9  14   1      249.81      419.38     77.49 o 
  10  14   1      357.22      389.71     92.03 o 
  11  14   1      187.17      165.88    166.31 o 
 -11  15   1     3447.91     3818.92    374.13 o 
 -10  15   1       74.58       20.86     93.70 o 
  -9  15   1     5077.91     4789.65    253.50 o 
  -8  15   1     3605.66     3532.90    145.50 o 
  -7  15   1     1499.41     1363.92    223.09 o 
  -6  15   1     8457.99     8261.92    419.12 o 
  -5  15   1       21.20        0.00     24.77 o 
  -4  15   1    17862.06    18044.13     89.61 o 
  -3  15   1     5198.36     5102.46     58.19 o 
  -2  15   1    10157.93     9883.41     51.65 o 
  -1  15   1    25926.33    26885.25    190.25 o 
   0  15   1      902.40      918.85     40.31 o 
   1  15   1    18289.81    18573.36     71.37 o 
   2  15   1      547.17      503.26     40.94 o 
   3  15   1    12509.32    12260.12     53.77 o 
   4  15   1     7582.82     7540.61    288.15 o 
   5  15   1     2191.67     2235.18    112.95 o 
   6  15   1    13062.32    13141.56     75.62 o 
   7  15   1       77.20      229.46    151.57 o 
   8  15   1     3211.89     3245.40     93.51 o 
   9  15   1     1489.07     1538.20    179.65 o 
  10  15   1     1888.49     2021.36    108.37 o 
 -11  16   1       19.85        3.70    205.55 o 
 -10  16   1     3116.46     2887.98    215.72 o 
  -9  16   1     1892.29     1746.40     94.52 o 
  -8  16   1     2988.72     2704.53    171.97 o 
  -7  16   1     7792.62     7081.20    586.00 o 
  -6  16   1      559.83      521.42     53.68 o 
  -5  16   1    19186.64    19154.64    205.96 o 
  -4  16   1     1419.94     1407.67     30.66 o 
  -3  16   1    22971.90    22970.82    152.65 o 
  -2  16   1    18815.43    17735.32    241.80 o 
  -1  16   1     2354.98     2324.65     47.70 o 
   0  16   1    27545.59    27378.38    269.18 o 
   1  16   1      883.34      914.83     40.39 o 
   2  16   1    24185.80    23868.18    265.24 o 
   3  16   1     4893.82     5040.75     72.11 o 
   4  16   1     8470.17     8242.72     49.54 o 
   5  16   1    12557.78    12353.37     80.39 o 
   6  16   1      240.63      270.79     53.88 o 
   7  16   1    11413.45    11459.17    303.81 o 
   8  16   1     1308.77     1429.38    111.92 o 
   9  16   1     3600.73     3621.98    158.27 o 
  10  16   1     1870.96     1922.30    134.08 o 
 -10  17   1      418.92      449.32    206.48 o 
  -9  17   1     1267.41     1084.22    145.07 o 
  -8  17   1     3236.35     3084.84    146.08 o 
  -7  17   1     1842.39     1701.68    179.67 o 
  -6  17   1     3509.08     3401.05     68.13 o 
  -5  17   1        1.75        0.00     44.04 o 
  -4  17   1    10322.51     9805.69     87.97 o 
  -3  17   1     5184.03     5102.71     57.29 o 
  -2  17   1     3897.41     3797.57     42.90 o 
  -1  17   1    11024.68    11102.91    129.29 o 
   0  17   1      479.88      572.16     47.47 o 
   1  17   1     6737.16     6576.26     57.43 o 
   2  17   1      973.95      936.35     56.67 o 
   3  17   1     9351.95     9684.94    120.01 o 
   4  17   1     3416.47     3388.56     84.74 o 
   5  17   1     1251.67     1235.49     58.26 o 
   6  17   1     5867.60     5745.30    115.43 o 
   7  17   1       22.75       71.58     54.00 o 
   8  17   1     2768.19     2869.97    176.46 o 
   9  17   1      293.35      279.87     82.02 o 
  10  17   1     1197.39      875.99    128.00 o 
 -10  18   1       40.65       95.35    152.25 o 
  -9  18   1      455.41      368.77     99.52 o 
  -8  18   1        0.39       42.46     37.39 o 
  -7  18   1       30.46       47.98     25.56 o 
  -6  18   1       77.07      106.28    128.20 o 
  -5  18   1        5.03        0.00     26.21 o 
  -4  18   1       54.67       47.59     39.80 o 
  -3  18   1      387.49      478.64     33.60 o 
  -2  18   1      418.18      489.49     50.28 o 
  -1  18   1      133.00       68.52     43.06 o 
   0  18   1      131.31      217.42     39.07 o 
   1  18   1       18.78        0.00     62.23 o 
   2  18   1      166.70      168.44     36.44 o 
   3  18   1       16.96       58.38     35.38 o 
   4  18   1       11.72        0.00     47.41 o 
   5  18   1       37.98        0.00     79.20 o 
   6  18   1      393.33      440.53    146.25 o 
   7  18   1      103.31       79.16     64.38 o 
   8  18   1       42.43        6.48    121.08 o 
   9  18   1      216.89      271.38    150.00 o 
  10  18   1       28.20        0.00    154.63 o 
 -10  19   1        7.02      404.19    166.88 o 
  -9  19   1     1775.13     2259.25    208.94 o 
  -8  19   1     1762.75     1891.37    135.75 o 
  -7  19   1      496.73      331.14    174.58 o 
  -6  19   1     2412.06     2090.98    315.88 o 
  -5  19   1       53.58       69.30     22.77 o 
  -4  19   1     7583.95     7341.49    158.83 o 
  -3  19   1     1463.26     1348.92     59.51 o 
  -2  19   1     4222.95     4312.41     50.58 o 
  -1  19   1     6753.15     6800.26     76.55 o 
   0  19   1      555.98      612.94     61.56 o 
   1  19   1     9207.61     8902.51    180.85 o 
   2  19   1     1197.14     1179.79     44.93 o 
   3  19   1     6574.27     6624.59     63.92 o 
   4  19   1     2933.08     3061.15     89.98 o 
   5  19   1     2783.77     2681.01     53.15 o 
   6  19   1     5021.21     4886.92     69.27 o 
   7  19   1      785.55      967.08    103.24 o 
   8  19   1     1432.81     1410.80    109.17 o 
   9  19   1      480.80      501.78     81.04 o 
  -9  20   1     1167.10     1330.09    220.65 o 
  -8  20   1     3369.08     3559.37    211.26 o 
  -7  20   1     7413.67     8090.54    179.59 o 
  -6  20   1      344.99      247.49    115.60 o 
  -5  20   1    10540.40    10646.60    427.90 o 
  -4  20   1      849.85      967.27     42.54 o 
  -3  20   1    16026.87    15721.95    324.76 o 
  -2  20   1    19366.35    19276.25    582.61 o 
  -1  20   1     3105.51     3233.06     44.61 o 
   0  20   1     9771.49     9709.86    119.74 o 
   1  20   1       15.89       34.89     42.56 o 
   2  20   1    14966.27    15685.50    123.48 o 
   3  20   1     5357.14     5291.95     55.32 o 
   4  20   1     7435.97     7483.21     66.72 o 
   5  20   1     7720.61     7760.62    153.24 o 
   6  20   1      194.58      249.92    141.94 o 
   7  20   1     7158.28     7092.59    186.69 o 
   8  20   1      848.49      717.20     95.52 o 
   9  20   1     2584.87     2916.61    132.13 o 
  -8  21   1     2228.17     2622.22    144.46 o 
  -7  21   1      684.56      994.22    275.36 o 
  -6  21   1     6829.58     6891.64    135.75 o 
  -5  21   1       20.86       71.04     73.04 o 
  -4  21   1    10865.05    10646.78    174.71 o 
  -3  21   1     5582.25     5255.36    229.43 o 
  -2  21   1     2900.10     2938.29     53.02 o 
  -1  21   1     4301.78     4501.14     58.94 o 
   0  21   1     1806.63     1938.06     47.14 o 
   1  21   1     6799.74     6846.62     61.12 o 
   2  21   1     5022.10     4829.77     72.05 o 
   3  21   1     7005.73     7047.94    100.48 o 
   4  21   1     4755.94     4793.84     64.19 o 
   5  21   1     1610.97     1561.10     88.43 o 
   6  21   1     8630.93     8465.13    227.21 o 
   7  21   1        1.30       71.99    102.26 o 
   8  21   1     3100.69     3214.60     91.05 o 
   9  21   1      783.09     1101.18    278.15 o 
  -9  22   1      200.86      193.54    228.67 o 
  -8  22   1      419.09      383.99    202.78 o 
  -7  22   1     1133.55     1032.06    179.82 o 
  -6  22   1       54.44      125.72    115.20 o 
  -5  22   1     1311.22     1257.95    137.72 o 
  -4  22   1       26.96      134.17     72.88 o 
  -3  22   1      742.22      758.62     43.97 o 
  -2  22   1     1862.50     1889.76     48.48 o 
  -1  22   1       37.12       11.44     43.78 o 
   0  22   1      363.95      420.11     48.59 o 
   1  22   1      341.19      328.81     47.43 o 
   2  22   1     3608.28     3523.88     57.34 o 
   3  22   1     1231.48     1141.73     63.21 o 
   4  22   1      307.27      383.23     41.51 o 
   5  22   1      724.16      732.39     55.68 o 
   6  22   1       29.29       14.83     72.77 o 
   7  22   1      605.81      621.24     91.50 o 
   8  22   1       96.12        0.00    178.11 o 
  -8  23   1      293.37      446.24    220.65 o 
  -7  23   1       15.00      174.52    267.81 o 
  -6  23   1      801.03      544.93     87.83 o 
  -5  23   1       37.54        0.00     80.29 o 
  -4  23   1      765.85      850.02     96.84 o 
  -3  23   1       13.81       85.05     44.64 o 
  -2  23   1     1861.38     1758.16     76.37 o 
  -1  23   1      208.08      247.67     73.68 o 
   0  23   1       10.81       33.58     49.72 o 
   1  23   1      488.03      525.27     45.73 o 
   2  23   1      455.02      483.83     44.87 o 
   3  23   1     1147.79     1253.52     55.43 o 
   4  23   1     1228.32     1080.29     67.87 o 
   5  23   1      139.96      112.24     67.67 o 
   6  23   1      637.25      589.06     75.92 o 
   7  23   1       29.08       24.58    102.71 o 
   8  23   1       78.37      383.59    239.76 o 
  -8  24   1      994.31      909.43    225.89 o 
  -7  24   1     1446.86     1410.22    404.02 o 
  -6  24   1      346.86      370.47    102.34 o 
  -5  24   1     6666.19     6597.20    265.77 o 
  -4  24   1      546.33      557.86     90.36 o 
  -3  24   1     6310.39     5827.14    211.83 o 
  -2  24   1     3952.29     4012.71    119.08 o 
  -1  24   1     2394.29     2401.32     53.33 o 
   0  24   1     6024.20     6099.63    135.49 o 
   1  24   1      810.99      838.12     61.07 o 
   2  24   1     3423.42     3517.28     56.08 o 
   3  24   1     2400.62     2367.69     51.39 o 
   4  24   1     3252.73     3153.40    101.55 o 
   5  24   1     4841.53     4673.02    190.35 o 
   6  24   1      246.18      325.36     64.14 o 
   7  24   1     2503.64     2668.09    251.93 o 
  -7  25   1      913.50      829.92    214.49 o 
  -6  25   1     3913.77     3683.33    208.94 o 
  -5  25   1      241.53      233.13     90.52 o 
  -4  25   1     7395.42     7270.91    291.98 o 
  -3  25   1     2410.92     2216.58    131.93 o 
  -2  25   1     3998.50     4045.89    159.07 o 
  -1  25   1     7537.45     7718.88    147.25 o 
   0  25   1     1420.60     1433.11     90.37 o 
   1  25   1     9654.79     9480.30    189.70 o 
   2  25   1     1217.19     1211.27     62.67 o 
   3  25   1     7086.22     6993.20     96.25 o 
   4  25   1     5241.18     4926.43     82.63 o 
   5  25   1      555.81      610.79     80.69 o 
   6  25   1     3962.49     4029.48    173.34 o 
   7  25   1       54.08      234.58    169.04 o 
  -7  26   1      972.40     1427.78    218.19 o 
  -6  26   1       40.96       45.30    191.07 o 
  -5  26   1     2874.34     2609.97     73.87 o 
  -4  26   1      844.40      773.87     81.61 o 
  -3  26   1     1588.87     1620.21     77.23 o 
  -2  26   1     1651.88     1583.39     81.71 o 
  -1  26   1     1374.86     1352.88     71.49 o 
   0  26   1     3115.05     3220.18     70.85 o 
   1  26   1       17.08       61.37     56.51 o 
   2  26   1     2778.47     2752.41     55.26 o 
   3  26   1     1390.42     1297.37     53.18 o 
   4  26   1      998.20     1016.10     84.55 o 
   5  26   1     1703.46     1693.22     76.11 o 
   6  26   1      192.56      278.06    111.05 o 
  -6  27   1       36.54      429.29    202.78 o 
  -5  27   1       73.90       51.48     66.52 o 
  -4  27   1       13.88       55.66     79.66 o 
  -3  27   1        1.16       31.48     74.36 o 
  -2  27   1        0.18        8.07    118.90 o 
  -1  27   1       38.02       31.16     64.45 o 
   0  27   1       28.35       18.55     55.83 o 
   1  27   1        0.40       46.09     58.00 o 
   2  27   1        0.00        0.00     54.20 o 
   3  27   1       13.96       14.00     50.95 o 
   4  27   1        0.02        7.82     53.43 o 
   5  27   1        6.34        0.00    122.57 o 
  -5  28   1     1562.72     1367.68    231.13 o 
  -4  28   1      139.80      241.24    106.01 o 
  -3  28   1     2221.10     2188.29    143.41 o 
  -2  28   1      978.70      910.13     94.52 o 
  -1  28   1      315.76      344.33     89.76 o 
   0  28   1     1926.32     1831.68    115.96 o 
   1  28   1       51.86      134.01     61.26 o 
   2  28   1     2492.63     2424.61    152.93 o 
   3  28   1      668.31      543.07     97.09 o 
   4  28   1      757.46      755.90     95.72 o 
   5  28   1     1186.85     1100.11    147.44 o 
  -4  29   1     3445.99     3302.28    162.75 o 
  -3  29   1      982.22     1048.95    111.78 o 
  -2  29   1     2125.87     1979.09    118.33 o 
  -1  29   1     4037.48     4017.28    194.47 o 
   0  29   1      106.62      101.92     77.23 o 
   1  29   1     5474.22     5259.90    217.16 o 
   2  29   1      381.28      430.11     62.15 o 
   3  29   1     2956.25     2984.09    110.08 o 
   4  29   1     2014.15     1836.87    115.20 o 
  -3  30   1     2003.97     1990.93    261.09 o 
  -2  30   1     1368.98     1337.22     85.54 o 
  -1  30   1      893.06      818.78     92.08 o 
   0  30   1     4073.20     3820.50    126.24 o 
   1  30   1        0.44       82.29     95.20 o 
   2  30   1     3204.19     3031.66    166.72 o 
 -13   0   2     1148.36      887.98     88.89 o 
 -12   0   2     3845.40     4012.75    104.39 o 
 -11   0   2      352.58      350.26     89.31 o 
 -10   0   2    14548.36    13889.06    432.45 o 
  -9   0   2     1826.09     1895.71     55.73 o 
  -8   0   2    14020.62    13695.39    102.57 o 
  -7   0   2    13379.87    13193.51    132.52 o 
  -6   0   2      981.44      935.44     56.82 o 
  -5   0   2    65913.76    67619.45     85.56 o 
  -4   0   2     1782.51     1845.96     40.08 o 
  -3   0   2    80924.88    85906.45    750.49 o 
  -2   0   2    18570.28    19199.41    119.70 o 
  -1   0   2    23044.02    22891.62     51.43 o 
   0   0   2    78315.90    91500.13   3322.15 o 
   1   0   2    30058.03    28600.10    120.34 o 
   2   0   2   102548.84   105518.53   1253.97 o 
   3   0   2     2278.91     2228.47     74.27 o 
   4   0   2    25999.15    25462.75     95.34 o 
   5   0   2    35450.38    35050.43    618.51 o 
   6   0   2     3049.66     2719.66    104.78 o 
   7   0   2    13452.46    13277.50    153.16 o 
   8   0   2     3436.75     3281.16    140.84 o 
   9   0   2    10065.68    10020.07    181.52 o 
  10   0   2     7167.34     6644.81    394.93 o 
  11   0   2     1959.48     1981.00    206.17 o 
  12   0   2     3259.14     3311.70    196.99 o 
 -13   1   2     1600.02     1818.21    136.21 o 
 -12   1   2     1050.30      957.14     68.75 o 
 -11   1   2     4587.27     4571.89     74.94 o 
 -10   1   2      138.97      157.12     63.33 o 
  -9   1   2     5450.58     5411.19     54.44 o 
  -8   1   2     1925.23     1869.50     52.23 o 
  -7   1   2     5572.72     5466.58     69.66 o 
  -6   1   2    12038.09    11631.38    134.83 o 
  -5   1   2      149.39      227.17     33.26 o 
  -4   1   2     6791.21     6427.78     35.53 o 
  -3   1   2     3204.49     3232.74     26.28 o 
  -2   1   2   137949.11   162118.08    607.69 o 
  -1   1   2    41848.21    43761.05    862.36 o 
   0   1   2      238.58      318.15     39.50 o 
   1   1   2    95525.47   101629.70    320.67 o 
   2   1   2      116.48      315.64     37.99 o 
   3   1   2    29931.70    29101.55    119.06 o 
   4   1   2    26728.46    28255.89    238.95 o 
   5   1   2     1704.66     1472.24     76.71 o 
   6   1   2     7198.19     6619.60     80.29 o 
   7   1   2     2197.25     2115.89    106.64 o 
   8   1   2     6081.30     6298.65    158.40 o 
   9   1   2      242.90      599.58    118.03 o 
  10   1   2     2684.74     2701.27    101.24 o 
  11   1   2     2809.09     2926.12    114.99 o 
  12   1   2      330.40      426.20     61.70 o 
 -13   2   2       16.15       79.90     70.84 o 
 -12   2   2      305.58      305.50     49.29 o 
 -11   2   2        7.90      112.56     42.62 o 
 -10   2   2       94.76      128.02     48.70 o 
  -9   2   2     1176.93     1255.15     57.16 o 
  -8   2   2       45.37       37.40     35.59 o 
  -7   2   2     1579.29     1620.09     30.83 o 
  -6   2   2     1700.58     1797.39     40.17 o 
  -5   2   2     1088.38     1086.20     31.20 o 
  -4   2   2      824.41     1002.97     17.86 o 
  -3   2   2       68.84      104.69     16.74 o 
  -2   2   2    23262.37    24673.61    158.77 o 
  -1   2   2     4833.20     5186.76     89.33 o 
   0   2   2     2866.02     3155.23     24.28 o 
   1   2   2    65883.90    67273.41    378.40 o 
   2   2   2    14951.16    14668.81    126.79 o 
   3   2   2       46.28      120.49     53.69 o 
   4   2   2     1238.70     1191.59     42.13 o 
   5   2   2      560.41      564.56     48.44 o 
   6   2   2       17.57        0.00     55.20 o 
   7   2   2      773.98      644.25    106.63 o 
   8   2   2       78.08      194.69    109.40 o 
   9   2   2       72.54      173.90    104.65 o 
  10   2   2      250.90      286.62     74.03 o 
  11   2   2       14.61       26.17     68.17 o 
  12   2   2       16.72        0.00     75.05 o 
 -13   3   2      495.21      547.38     84.71 o 
 -12   3   2       62.65        0.00     55.79 o 
 -11   3   2     1510.11     1406.01     89.82 o 
 -10   3   2        8.30      447.11    182.25 o 
  -9   3   2     4518.58     4670.13     81.45 o 
  -8   3   2      774.95      724.74     34.02 o 
  -7   3   2     1277.51     1208.07     35.30 o 
  -6   3   2    11431.10    11354.90     69.29 o 
  -5   3   2      689.64      804.86     19.32 o 
  -4   3   2    18326.80    19023.72    132.15 o 
  -3   3   2     7643.74     7468.17     43.83 o 
  -2   3   2      904.94      867.46     13.08 o 
  -1   3   2      537.04      547.69     16.07 o 
   0   3   2     1209.23     1189.54     51.37 o 
   1   3   2    13023.24    13457.28    134.87 o 
   2   3   2     2777.42     2683.90     63.07 o 
   3   3   2     4014.69     3795.05     37.45 o 
   4   3   2     3728.41     3720.15     47.82 o 
   5   3   2     4546.94     4583.78     56.03 o 
   6   3   2     7102.74     7163.83     87.56 o 
   7   3   2      153.90      225.14    103.60 o 
   8   3   2     2246.49     2354.38    124.58 o 
   9   3   2     1016.77     1025.41    105.88 o 
  10   3   2      678.23      739.03    132.83 o 
  11   3   2      901.86      936.50    102.00 o 
  12   3   2      342.01      509.81    114.32 o 
 -12   4   2     2940.92     3095.55     84.89 o 
 -11   4   2      245.30      243.83     48.10 o 
 -10   4   2     8855.21     8745.15    217.41 o 
  -9   4   2      914.69     1317.38    188.10 o 
  -8   4   2    15310.55    15602.36    265.95 o 
  -7   4   2    17066.91    16535.99    177.89 o 
  -6   4   2     2632.35     2679.20     49.37 o 
  -5   4   2    26747.73    26623.09    261.29 o 
  -4   4   2     4130.27     4071.45     21.32 o 
  -3   4   2    37437.73    39007.33    392.90 o 
  -2   4   2    20111.18    21040.80    182.23 o 
  -1   4   2     1261.45     1404.35     28.85 o 
   0   4   2     5423.06     5642.98    103.56 o 
   1   4   2      961.15     1165.54     25.09 o 
   2   4   2    78930.75    79516.79    297.85 o 
   3   4   2     3044.82     2945.39     46.82 o 
   4   4   2    13999.02    13220.04    129.04 o 
   5   4   2    26064.05    26434.77    141.65 o 
   6   4   2     6341.70     5826.92     73.56 o 
   7   4   2    13875.72    13844.97    171.81 o 
   8   4   2       19.18       45.31     94.18 o 
   9   4   2     4877.53     5017.64    133.46 o 
  10   4   2     1921.81     1863.49    179.94 o 
  11   4   2     1579.04     1456.04    112.27 o 
 -12   5   2     1234.75     1142.09     65.28 o 
 -11   5   2     6445.01     6682.37    239.36 o 
 -10   5   2     1177.36     1124.21     69.53 o 
  -9   5   2    14981.54    14600.39    295.85 o 
  -8   5   2     5717.86     5549.24    106.49 o 
  -7   5   2    10662.50    10649.58    140.78 o 
  -6   5   2    27956.03    28476.90    126.49 o 
  -5   5   2      768.91      865.86     33.58 o 
  -4   5   2    43184.38    43707.56    460.06 o 
  -3   5   2     8613.10     8789.78    105.45 o 
  -2   5   2    43310.84    45184.02   1132.37 o 
  -1   5   2    11392.39    12324.69    132.87 o 
   0   5   2     3130.95     3296.05     21.90 o 
   1   5   2    68543.80    69733.37    294.55 o 
   2   5   2     1119.08     1182.57     45.34 o 
   3   5   2    31401.20    30128.01    121.74 o 
   4   5   2    24281.55    24142.97    140.53 o 
   5   5   2    15291.04    14255.15    115.10 o 
   6   5   2    20449.08    19360.44    198.63 o 
   7   5   2      426.46      492.07     97.21 o 
   8   5   2    11841.29    12143.74    215.26 o 
   9   5   2     2175.39     2161.54    144.12 o 
  10   5   2     3650.45     3355.97    282.61 o 
  11   5   2     2604.94     2721.77    105.46 o 
 -12   6   2      972.15     1031.68     72.11 o 
 -11   6   2      143.52      117.18     63.06 o 
 -10   6   2     2471.53     2543.53     87.41 o 
  -9   6   2     1090.20     1184.39    161.80 o 
  -8   6   2     3126.92     3018.31    191.18 o 
  -7   6   2     3738.44     3859.29     43.24 o 
  -6   6   2      847.80      910.21     59.65 o 
  -5   6   2    14870.47    14702.25    224.24 o 
  -4   6   2      152.75      131.91     13.81 o 
  -3   6   2     9526.72     9594.87    189.64 o 
  -2   6   2      570.45      618.26     30.62 o 
  -1   6   2    20730.82    22572.40    328.73 o 
   0   6   2    28855.29    30483.98    615.67 o 
   1   6   2       39.34       11.63     28.33 o 
   2   6   2     7374.18     7105.84     52.87 o 
   3   6   2     4228.80     4692.95     42.12 o 
   4   6   2    11803.68    11491.68     76.14 o 
   5   6   2     7395.35     7004.71     76.96 o 
   6   6   2     3410.06     3681.22    234.56 o 
   7   6   2     2808.69     2749.62     66.09 o 
   8   6   2      342.27      182.68    162.56 o 
   9   6   2     2339.50     2225.47    142.04 o 
  10   6   2      279.87      235.48     36.89 o 
  11   6   2      577.18      876.71    254.86 o 
 -12   7   2       37.70       18.34     63.36 o 
 -11   7   2       24.37       50.31     84.43 o 
 -10   7   2       18.00      371.42    211.55 o 
  -9   7   2     1875.39     1926.29     97.10 o 
  -8   7   2        8.26        0.00     50.86 o 
  -7   7   2      726.45      705.43     34.03 o 
  -6   7   2      469.77      476.81     34.95 o 
  -5   7   2      833.09      933.48     40.34 o 
  -4   7   2     1793.07     1787.87     16.33 o 
  -3   7   2       93.62      100.74     31.28 o 
  -2   7   2      750.48      752.43     29.98 o 
  -1   7   2     1160.68     1251.73     19.21 o 
   0   7   2      417.26      450.32     28.79 o 
   1   7   2     9219.53     9649.84    156.91 o 
   2   7   2      176.75      169.37     36.62 o 
   3   7   2     3137.46     3131.01     68.81 o 
   4   7   2     2852.49     2897.87     28.11 o 
   5   7   2       11.45        1.09     49.66 o 
   6   7   2     1322.55     1317.01     58.06 o 
   7   7   2      205.84       75.48     62.18 o 
   8   7   2       41.96      131.34     83.38 o 
   9   7   2       77.91       56.80     50.72 o 
  10   7   2       87.62        0.00     77.98 o 
  11   7   2       89.34      130.93    102.93 o 
 -12   8   2     1252.75     1445.40     90.93 o 
 -11   8   2       38.16       71.87     56.25 o 
 -10   8   2     4003.14     4213.29     69.77 o 
  -9   8   2      396.24      577.39     85.67 o 
  -8   8   2     9791.32     9622.51     79.36 o 
  -7   8   2     6778.49     6633.66     75.49 o 
  -6   8   2     4677.27     4520.30     50.76 o 
  -5   8   2    24010.53    23804.25    240.14 o 
  -4   8   2     1038.48     1083.43     24.92 o 
  -3   8   2    17576.45    18189.54    621.90 o 
  -2   8   2     2233.62     2280.14     39.86 o 
  -1   8   2    15218.46    15899.67    396.33 o 
   0   8   2    22340.89    25121.40    600.11 o 
   1   8   2     7436.18     7459.88    119.13 o 
   2   8   2    16937.57    17305.22    102.40 o 
   3   8   2     8950.86     9072.15     83.97 o 
   4   8   2    13321.54    13538.74    149.07 o 
   5   8   2    15299.46    16308.70    206.57 o 
   6   8   2     5204.79     5070.06     63.48 o 
   7   8   2    13877.49    13842.31    201.12 o 
   8   8   2      520.25      439.60     45.59 o 
   9   8   2     2830.46     2987.43    100.98 o 
  10   8   2      478.18      415.73    102.01 o 
  11   8   2      487.99      487.02     99.15 o 
 -12   9   2      370.88      306.67    105.44 o 
 -11   9   2     4727.98     4644.63     77.21 o 
 -10   9   2        5.75      138.81     91.59 o 
  -9   9   2     6953.65     7259.51    139.65 o 
  -8   9   2     6819.07     6859.60    121.29 o 
  -7   9   2     5807.22     5709.17    155.42 o 
  -6   9   2    21471.05    20965.29    308.52 o 
  -5   9   2     1145.15     1133.10     25.05 o 
  -4   9   2    58937.90    59612.29    136.54 o 
  -3   9   2    11389.23    11903.72    316.50 o 
  -2   9   2    47416.45    50910.04   1235.06 o 
  -1   9   2    13655.70    14458.78    176.34 o 
   0   9   2     8698.77     9056.85    205.85 o 
   1   9   2    38465.39    40829.52   1086.08 o 
   2   9   2     1604.90     1772.35     37.07 o 
   3   9   2    35922.35    34008.29    494.58 o 
   4   9   2    14401.44    13941.25     67.35 o 
   5   9   2    14338.07    14000.52    226.84 o 
   6   9   2    17746.55    17162.19    256.08 o 
   7   9   2       42.08       23.54     77.39 o 
   8   9   2     8988.76     8887.10    138.69 o 
   9   9   2     1650.43     1783.59     92.20 o 
  10   9   2     2620.24     2760.97     94.93 o 
  11   9   2     2369.59     2362.44    112.09 o 
 -12  10   2     2201.14     2246.20    145.32 o 
 -11  10   2       83.99       27.55     54.53 o 
 -10  10   2     5742.98     5737.30     83.10 o 
  -9  10   2     1077.99     1104.62     69.44 o 
  -8  10   2     5197.49     5182.02    120.95 o 
  -7  10   2     5018.96     4721.57     36.25 o 
  -6  10   2     3139.17     3157.44     52.44 o 
  -5  10   2    15409.83    15329.42     50.29 o 
  -4  10   2      534.73      542.27     56.62 o 
  -3  10   2    28884.35    28412.84    237.42 o 
  -2  10   2    18700.67    19217.09    296.75 o 
  -1  10   2    21137.71    22247.99    365.71 o 
   0  10   2    18533.85    18882.46    239.21 o 
   1  10   2     5951.19     6526.89    167.93 o 
   2  10   2    31235.15    31842.31    385.95 o 
   3  10   2     3112.95     3177.52     61.59 o 
   4  10   2    11789.55    10840.75    102.04 o 
   5  10   2    13264.65    12694.64    247.54 o 
   6  10   2     3631.76     3538.78    106.99 o 
   7  10   2    11498.17    11474.33     77.05 o 
   8  10   2      787.97      894.61     72.49 o 
   9  10   2     1588.87     1820.79    150.39 o 
  10  10   2      560.96      701.57     84.65 o 
  11  10   2      800.69     1095.20     93.79 o 
 -12  11   2      121.15       66.68     64.01 o 
 -11  11   2      210.28      353.38     69.90 o 
 -10  11   2      153.29      193.86     60.45 o 
  -9  11   2     1571.64     1533.29     60.55 o 
  -8  11   2        6.31       81.61     41.29 o 
  -7  11   2      123.92      135.75     50.00 o 
  -6  11   2      197.70      232.23     40.79 o 
  -5  11   2      297.57      145.79     66.06 o 
  -4  11   2     2577.35     2606.93     87.40 o 
  -3  11   2       89.67      189.37     52.97 o 
  -2  11   2      228.84      121.42     34.74 o 
  -1  11   2     6096.86     6642.05     76.70 o 
   0  11   2        4.20        0.00     21.67 o 
   1  11   2      485.69      405.07     26.42 o 
   2  11   2      311.67      365.93     24.65 o 
   3  11   2     2180.31     2156.34     45.55 o 
   4  11   2     1258.34     1203.35     24.90 o 
   5  11   2     2234.50     2187.31     33.62 o 
   6  11   2     1777.32     1754.76     87.45 o 
   7  11   2       21.39        0.00     59.16 o 
   8  11   2      103.14      196.76    102.13 o 
   9  11   2      614.36      502.87     91.15 o 
  10  11   2      120.51        0.00     86.07 o 
  11  11   2       43.87      138.19    105.95 o 
 -12  12   2      938.36      882.50     91.76 o 
 -11  12   2       43.84       83.90     86.65 o 
 -10  12   2     1767.78     1656.53     53.89 o 
  -9  12   2      337.88      294.36     66.89 o 
  -8  12   2     1356.83     1361.32     87.98 o 
  -7  12   2     5379.56     5283.70     96.12 o 
  -6  12   2      621.35      621.62     37.37 o 
  -5  12   2     8088.94     8081.38     83.18 o 
  -4  12   2     1198.28     1278.58     57.66 o 
  -3  12   2     7357.34     8004.36    174.35 o 
  -2  12   2      292.89      240.07     27.24 o 
  -1  12   2     3099.83     3079.27     29.74 o 
   0  12   2    16837.15    17232.67    251.99 o 
   1  12   2     5223.77     5367.84     49.20 o 
   2  12   2     4194.57     3955.60     54.07 o 
   3  12   2      102.45       79.64     39.74 o 
   4  12   2     3411.35     3286.15     53.20 o 
   5  12   2     1383.30     1517.05    101.88 o 
   6  12   2       25.34      158.57     61.61 o 
   7  12   2     2055.50     2001.12     98.85 o 
   8  12   2        2.61      111.42     85.14 o 
   9  12   2     2741.15     2948.38    117.06 o 
  10  12   2     1334.99     1190.09    104.87 o 
  11  12   2      277.15      927.00    349.16 o 
 -11  13   2     5037.88     4747.63    198.48 o 
 -10  13   2      112.04      111.28     57.34 o 
  -9  13   2     8449.88     7852.53    369.51 o 
  -8  13   2     3458.12     3223.03    176.02 o 
  -7  13   2     4136.13     3857.15    131.84 o 
  -6  13   2    12633.51    12745.86    401.86 o 
  -5  13   2      611.97      701.33     79.70 o 
  -4  13   2    21609.80    20984.56    175.82 o 
  -3  13   2      907.70      942.37     59.71 o 
  -2  13   2    15860.66    15541.78    170.30 o 
  -1  13   2    28824.54    29737.03    106.76 o 
   0  13   2     2501.11     2323.41     64.41 o 
   1  13   2    37148.37    39112.86    354.43 o 
   2  13   2     1941.40     2094.45     32.60 o 
   3  13   2    14949.72    14133.45    237.26 o 
   4  13   2     5528.08     5358.25     86.03 o 
   5  13   2     5761.81     5580.93     98.84 o 
   6  13   2    11900.82    11818.51     83.80 o 
   7  13   2     1089.88     1098.91     69.57 o 
   8  13   2     6818.05     6706.97     77.56 o 
   9  13   2      514.76      831.79    296.01 o 
  10  13   2     2879.97     3178.69    268.36 o 
 -11  14   2      204.00      207.81     66.27 o 
 -10  14   2     7054.67     6349.89    508.38 o 
  -9  14   2     1461.98     1308.30    105.69 o 
  -8  14   2     5630.65     5300.17    242.29 o 
  -7  14   2     8929.80     8444.53    247.80 o 
  -6  14   2     1640.32     1649.59     90.02 o 
  -5  14   2    14018.47    14053.27    183.58 o 
  -4  14   2      106.21      164.23     65.58 o 
  -3  14   2    37131.71    36727.61    132.25 o 
  -2  14   2     9995.20     9472.87    244.56 o 
  -1  14   2    10581.52    10511.08     53.06 o 
   0  14   2    24356.20    24988.82    447.08 o 
   1  14   2       64.65      152.84     55.74 o 
   2  14   2    25745.70    25192.14    552.82 o 
   3  14   2     1869.99     1895.61     76.27 o 
   4  14   2    15515.11    15039.84     98.03 o 
   5  14   2    10603.55    10646.59     75.70 o 
   6  14   2     1094.74     1270.16     75.89 o 
   7  14   2     7631.16     7696.20     95.59 o 
   8  14   2        5.89        2.40    104.51 o 
   9  14   2     5392.67     5339.79    122.98 o 
  10  14   2     2437.21     2404.06    110.06 o 
 -11  15   2     2403.29     2578.99    150.10 o 
 -10  15   2        1.70        3.38     85.45 o 
  -9  15   2      683.38      651.80     86.87 o 
  -8  15   2     3069.77     2702.74    172.14 o 
  -7  15   2     1443.83     1440.00    133.62 o 
  -6  15   2     2616.18     2425.69     98.87 o 
  -5  15   2       72.54       97.81     38.89 o 
  -4  15   2     5237.19     5025.03    124.16 o 
  -3  15   2      706.03      578.62     39.12 o 
  -2  15   2    12116.77    11901.02    119.17 o 
  -1  15   2     9147.63     9064.26    147.28 o 
   0  15   2      312.48      346.65     44.54 o 
   1  15   2     9613.28     9145.94    194.87 o 
   2  15   2      978.59      941.02     41.72 o 
   3  15   2     8466.32     8523.18    244.33 o 
   4  15   2      877.36      889.25     56.56 o 
   5  15   2     1771.53     1710.14     54.56 o 
   6  15   2     1051.86      992.56     57.90 o 
   7  15   2      508.47      556.58     61.44 o 
   8  15   2     2029.47     2195.21    171.00 o 
   9  15   2      145.73      273.97     94.53 o 
  10  15   2     1082.17     1084.13    100.34 o 
 -11  16   2       23.05        0.00    124.63 o 
 -10  16   2      328.98      447.46    181.82 o 
  -9  16   2       11.67        0.00     37.07 o 
  -8  16   2       34.00      117.52    315.88 o 
  -7  16   2       20.64       97.08    302.94 o 
  -6  16   2      377.16      514.53     96.74 o 
  -5  16   2      306.13      375.69     47.26 o 
  -4  16   2      204.96      203.56     74.68 o 
  -3  16   2      262.68      277.34     40.66 o 
  -2  16   2      103.23       29.08     34.12 o 
  -1  16   2       76.13      136.31     37.93 o 
   0  16   2     2528.36     2439.51     50.28 o 
   1  16   2      397.86      430.58     43.84 o 
   2  16   2     1013.70     1020.06     56.10 o 
   3  16   2       17.62       25.26     35.59 o 
   4  16   2       28.37       22.24     55.75 o 
   5  16   2      274.36      302.63     57.11 o 
   6  16   2        2.91       34.28     94.68 o 
   7  16   2      103.20      115.98    109.91 o 
   8  16   2       22.39      109.41     86.07 o 
   9  16   2       49.80        0.00     92.64 o 
  10  16   2       50.89       69.40    131.49 o 
 -10  17   2      158.52        0.00    212.03 o 
  -9  17   2     3978.36     4231.06    163.80 o 
  -8  17   2     2871.29     2780.22    158.17 o 
  -7  17   2     2303.54     2342.65    119.73 o 
  -6  17   2     6706.91     6604.26    145.26 o 
  -5  17   2      774.68      807.71    100.39 o 
  -4  17   2    11726.19    11782.55    194.01 o 
  -3  17   2     1915.90     1837.47     60.09 o 
  -2  17   2     7805.47     8037.36    114.98 o 
  -1  17   2    10486.29    10796.92    107.60 o 
   0  17   2     1527.49     1473.62     56.39 o 
   1  17   2    12228.58    12637.63    169.14 o 
   2  17   2        7.51       14.91     39.71 o 
   3  17   2    11461.69    11230.99    176.55 o 
   4  17   2     1497.47     2011.73    200.02 o 
   5  17   2     3758.43     3627.11    208.93 o 
   6  17   2     7138.15     7230.99    148.79 o 
   7  17   2       63.22      114.21     73.08 o 
   8  17   2     3629.00     3751.27     93.95 o 
   9  17   2      702.90      738.33    106.06 o 
 -10  18   2     4415.06     4481.82    240.99 o 
  -9  18   2      900.22     1264.78    140.12 o 
  -8  18   2     2335.85     2338.95    219.27 o 
  -7  18   2     6474.12     6891.34    132.60 o 
  -6  18   2     1440.99     1272.64     41.51 o 
  -5  18   2    13960.43    13722.89    410.85 o 
  -4  18   2       78.66        0.00    141.80 o 
  -3  18   2    23719.62    23327.15    302.57 o 
  -2  18   2     8922.17     8925.19    106.07 o 
  -1  18   2     9658.57     9890.44    101.98 o 
   0  18   2    30591.81    30372.28    621.76 o 
   1  18   2      278.98      261.13     47.66 o 
   2  18   2    15847.40    16234.52    272.72 o 
   3  18   2     4657.64     4574.31    113.78 o 
   4  18   2    12481.17    12303.24    229.92 o 
   5  18   2     5681.27     5611.06    157.15 o 
   6  18   2      480.90      558.63    109.92 o 
   7  18   2     4969.75     4967.15     92.08 o 
   8  18   2       86.76      159.68     69.80 o 
   9  18   2     3998.33     3821.52    192.08 o 
 -10  19   2       20.27      131.90    224.66 o 
  -9  19   2     2218.50     2279.03    143.98 o 
  -8  19   2     2540.27     2636.80    136.25 o 
  -7  19   2     1656.40     1687.13    123.54 o 
  -6  19   2     4973.44     4702.77    259.54 o 
  -5  19   2      115.37      104.85     74.10 o 
  -4  19   2    12410.40    12426.45     67.69 o 
  -3  19   2      656.29      561.94     43.76 o 
  -2  19   2     9515.46     9453.45     68.93 o 
  -1  19   2     6798.57     6729.28     69.88 o 
   0  19   2     5257.20     5008.79    105.20 o 
   1  19   2     6647.63     6844.99    136.11 o 
   2  19   2      354.51      394.10     65.37 o 
   3  19   2     8717.61     8601.04    131.58 o 
   4  19   2     3112.69     3144.66     51.34 o 
   5  19   2     2674.97     2603.71    108.83 o 
   6  19   2     4794.90     4933.92     98.57 o 
   7  19   2      174.09      314.35     95.90 o 
   8  19   2     3692.47     3681.19     91.14 o 
   9  19   2      397.30      498.82     86.85 o 
 -10  20   2        8.51        5.86    226.20 o 
  -9  20   2      108.05       19.69    143.61 o 
  -8  20   2      143.58      197.44    135.10 o 
  -7  20   2      357.65      338.76    267.96 o 
  -6  20   2      648.71      547.80    126.79 o 
  -5  20   2      494.79      471.52     64.22 o 
  -4  20   2       40.82        0.00     48.99 o 
  -3  20   2      429.33      356.55     61.78 o 
  -2  20   2      467.24      550.59     53.29 o 
  -1  20   2     1338.50     1226.75     47.11 o 
   0  20   2      860.00      805.19     47.01 o 
   1  20   2     1460.53     1495.69     48.05 o 
   2  20   2     3426.31     3215.51     64.16 o 
   3  20   2      391.39      401.41     43.60 o 
   4  20   2      917.39      959.18     57.66 o 
   5  20   2      124.26       98.86     70.36 o 
   6  20   2       50.29       83.80     87.95 o 
   7  20   2      268.18      330.76    107.27 o 
   8  20   2       10.42       33.85     59.35 o 
   9  20   2      106.82      163.03    106.22 o 
  -9  21   2     1525.73     1372.31    224.97 o 
  -8  21   2      245.17      187.68    195.38 o 
  -7  21   2      311.11      373.59    128.71 o 
  -6  21   2     1468.90     1507.51    218.59 o 
  -5  21   2       72.46       25.60     75.03 o 
  -4  21   2     4194.85     4289.71     77.33 o 
  -3  21   2     1670.33     1543.31     50.48 o 
  -2  21   2     1284.77     1455.25     61.48 o 
  -1  21   2     4400.13     4395.39     63.56 o 
   0  21   2      463.33      418.27     52.41 o 
   1  21   2      579.04      544.20     54.31 o 
   2  21   2        2.59       38.51     76.24 o 
   3  21   2     1218.05     1224.61     53.16 o 
   4  21   2      640.75      710.45     65.92 o 
   5  21   2     1205.91     1180.71    141.88 o 
   6  21   2     1425.83     1224.83    101.78 o 
   7  21   2       26.43      323.84    108.71 o 
   8  21   2      969.78      868.53     89.38 o 
  -9  22   2      550.61      229.59    460.72 o 
  -8  22   2     3777.46     3906.03    153.94 o 
  -7  22   2     4817.16     4888.81    147.73 o 
  -6  22   2     2173.09     1849.36    169.10 o 
  -5  22   2     7330.78     7429.69    291.46 o 
  -4  22   2       24.80        0.00     77.88 o 
  -3  22   2     9349.80     9229.92    142.69 o 
  -2  22   2     5248.04     5389.81     80.35 o 
  -1  22   2     4293.28     4286.96     60.13 o 
   0  22   2     6259.40     6258.91     60.30 o 
   1  22   2       19.21       59.04     48.60 o 
   2  22   2     9330.29     9246.97    191.09 o 
   3  22   2     1447.80     1427.91     45.89 o 
   4  22   2     7109.39     6987.01     96.36 o 
   5  22   2     3804.80     3638.71    143.59 o 
   6  22   2      993.40     1152.04    253.56 o 
   7  22   2     6073.43     5779.88    146.83 o 
   8  22   2       37.02      425.03    369.50 o 
  -8  23   2     1881.18     2221.10    156.91 o 
  -7  23   2     2972.12     2971.82    145.52 o 
  -6  23   2     6631.52     6173.73    245.66 o 
  -5  23   2      304.42      317.16     53.64 o 
  -4  23   2    12405.53    12590.91     86.34 o 
  -3  23   2     2325.53     1928.88    139.98 o 
  -2  23   2     3796.52     3541.35    170.91 o 
  -1  23   2     4998.72     5033.89     90.17 o 
   0  23   2     1374.14     1415.18     87.53 o 
   1  23   2     7291.25     7445.41    116.85 o 
   2  23   2      871.14      817.61     59.56 o 
   3  23   2     8504.38     8311.74     81.85 o 
   4  23   2     2070.53     1986.56     75.74 o 
   5  23   2     3409.67     3327.84     70.76 o 
   6  23   2     4852.00     4796.35     70.63 o 
   7  23   2       97.88      128.03     72.22 o 
  -8  24   2      793.12      913.44    228.36 o 
  -7  24   2      965.04     1121.52    173.81 o 
  -6  24   2       65.49       19.13    125.73 o 
  -5  24   2     4031.76     3832.35    220.13 o 
  -4  24   2      560.66      601.69     95.63 o 
  -3  24   2      965.74      920.73     62.38 o 
  -2  24   2      694.39      602.49     59.48 o 
  -1  24   2      452.80      449.57     96.99 o 
   0  24   2     2781.84     2805.33     87.36 o 
   1  24   2     1497.52     1401.44     92.90 o 
   2  24   2      770.30      833.78     53.46 o 
   3  24   2      501.63      618.63     54.55 o 
   4  24   2     1804.98     1566.65     59.63 o 
   5  24   2      991.21     1074.79    182.51 o 
   6  24   2      517.34      539.23     68.16 o 
   7  24   2     1039.75     1144.89    102.17 o 
  -7  25   2       24.27      177.51    211.72 o 
  -6  25   2       87.34       24.80     62.43 o 
  -5  25   2      162.47      267.38    104.14 o 
  -4  25   2       24.56       86.79    135.22 o 
  -3  25   2        2.97       65.29     47.13 o 
  -2  25   2      662.68      604.68     58.30 o 
  -1  25   2       22.47       59.47     49.07 o 
   0  25   2      100.32      128.87     52.69 o 
   1  25   2       24.12      108.47     56.78 o 
   2  25   2      157.97      197.87     75.19 o 
   3  25   2      344.66      379.31     51.79 o 
   4  25   2       56.99      131.88     75.26 o 
   5  25   2        9.66       67.05     69.68 o 
   6  25   2      115.24      217.25     87.48 o 
  -7  26   2     1020.69     1328.55    221.58 o 
  -6  26   2      355.05      532.53    196.31 o 
  -5  26   2     2814.41     2835.64    209.17 o 
  -4  26   2       34.82       92.57     75.94 o 
  -3  26   2     3886.63     3446.16    195.82 o 
  -2  26   2     1703.91     1573.13    126.01 o 
  -1  26   2     2483.55     2342.00    178.26 o 
   0  26   2     5123.78     4870.42    187.85 o 
   1  26   2       51.71      106.99     54.12 o 
   2  26   2     2003.91     2004.48     65.63 o 
   3  26   2     1271.88     1215.47     59.74 o 
   4  26   2     1442.64     1470.23     84.14 o 
   5  26   2     1140.58     1033.22     61.59 o 
   6  26   2      266.80      287.32    234.86 o 
  -6  27   2     3733.94     3935.42    431.14 o 
  -5  27   2       38.06        5.96     70.75 o 
  -4  27   2     5628.36     5669.70    145.46 o 
  -3  27   2      753.93      480.87    144.99 o 
  -2  27   2     3241.63     3189.64    135.04 o 
  -1  27   2     5073.33     4988.00    184.12 o 
   0  27   2     1944.96     1941.68    122.59 o 
   1  27   2     7161.56     6991.75    311.27 o 
   2  27   2      142.27      204.76     86.23 o 
   3  27   2     4582.65     4441.29    121.90 o 
   4  27   2     1326.84     1112.07     58.99 o 
   5  27   2     1563.98     1400.99     84.95 o 
  -5  28   2     2575.83     2088.15     85.83 o 
  -4  28   2       91.33      105.29     78.26 o 
  -3  28   2     4102.88     4191.73     94.22 o 
  -2  28   2     1487.73     1298.74    112.22 o 
  -1  28   2     1581.25     1556.31    165.27 o 
   0  28   2     2570.74     2261.25    138.28 o 
   1  28   2      105.79      181.79     57.22 o 
   2  28   2     4282.85     3998.77     99.18 o 
   3  28   2      210.60       81.27     62.74 o 
   4  28   2     1314.37     1179.54     54.61 o 
  -4  29   2      304.83      357.63     92.51 o 
  -3  29   2       43.18        0.00     85.26 o 
  -2  29   2       89.83       21.42     75.21 o 
  -1  29   2        9.12       33.38     54.47 o 
   0  29   2       47.14       90.41     80.43 o 
   1  29   2      418.95      461.76     62.94 o 
   2  29   2       13.72       79.01     88.91 o 
   3  29   2      219.25      130.46     56.69 o 
  -3  30   2      626.08      739.63    116.40 o 
  -2  30   2      382.54      428.22    207.78 o 
  -1  30   2      667.72      649.82     54.12 o 
   0  30   2      678.03      652.86     82.14 o 
   1  30   2        4.26       50.71     60.63 o 
   2  30   2     1120.06      998.87     61.60 o 
 -13   1   3      743.03      653.31     64.51 o 
 -12   1   3     1218.80     1257.45     94.40 o 
 -11   1   3     3886.78     3840.05     98.89 o 
 -10   1   3      105.44      390.43    151.63 o 
  -9   1   3     4895.17     4985.22     49.32 o 
  -8   1   3      475.24      448.14     78.46 o 
  -7   1   3     5035.77     4795.23     67.53 o 
  -6   1   3     8577.48     8370.73     37.54 o 
  -5   1   3       65.65       93.12     41.29 o 
  -4   1   3    47902.27    49650.97    156.71 o 
  -3   1   3     1830.08     1868.84     23.96 o 
  -2   1   3    11559.43    11640.31     62.73 o 
  -1   1   3    10226.52    10075.24     84.73 o 
   0   1   3     6913.52     6673.74    120.63 o 
   1   1   3    16576.72    16021.04    100.08 o 
   2   1   3     2736.16     2943.55     39.72 o 
   3   1   3    22555.32    22500.99    107.87 o 
   4   1   3     3202.98     3061.44     47.72 o 
   5   1   3     3192.53     3001.55     58.37 o 
   6   1   3     4465.29     4379.11     91.17 o 
   7   1   3      655.55      663.48    217.73 o 
   8   1   3     4800.48     4692.56    145.28 o 
   9   1   3      107.66        9.03    121.05 o 
  10   1   3     1591.11     1811.19    134.95 o 
  11   1   3     1296.71     1211.31     87.72 o 
 -13   2   3     2543.95     2484.05    136.01 o 
 -12   2   3     4416.61     4082.88    226.80 o 
 -11   2   3      585.54      624.65     61.56 o 
 -10   2   3     8759.68     8603.94    146.33 o 
  -9   2   3      424.54      576.93     87.86 o 
  -8   2   3    16675.21    16839.06    111.34 o 
  -7   2   3     6122.90     5978.78     61.92 o 
  -6   2   3    10563.33    10191.70     61.06 o 
  -5   2   3    64994.88    65785.53    279.04 o 
  -4   2   3     3045.66     2944.25     21.63 o 
  -3   2   3    83680.26    86071.51    644.74 o 
  -2   2   3    56513.09    57643.03    156.34 o 
  -1   2   3     6293.86     6198.23     32.09 o 
   0   2   3    54199.53    53534.59    587.29 o 
   1   2   3      213.96      146.94     34.18 o 
   2   2   3   100954.52   102360.05   1484.17 o 
   3   2   3      355.45      391.87     56.04 o 
   4   2   3    34200.11    33738.26    176.05 o 
   5   2   3     9006.68     8117.33     90.12 o 
   6   2   3     6410.26     6601.85    195.34 o 
   7   2   3     8263.53     8462.98    267.48 o 
   8   2   3       36.62      120.67    133.28 o 
   9   2   3     7634.27     7998.31    344.54 o 
  10   2   3     2246.22     2275.98    138.37 o 
  11   2   3     3237.43     3292.95    236.78 o 
 -13   3   3     1414.36     1368.66     79.49 o 
 -12   3   3     2492.62     2178.66    125.07 o 
 -11   3   3     6662.61     6519.39    196.09 o 
 -10   3   3       59.95      110.75     40.78 o 
  -9   3   3    10275.27    10178.62    102.05 o 
  -8   3   3     2042.89     2117.95     37.16 o 
  -7   3   3    11200.84    11171.72    113.93 o 
  -6   3   3    26408.30    27638.83    196.09 o 
  -5   3   3    17497.20    17997.57    299.00 o 
  -4   3   3    46982.14    47518.58    166.97 o 
  -3   3   3      148.99      119.51     20.16 o 
  -2   3   3    39019.48    39291.49    358.22 o 
  -1   3   3    27625.69    28624.43    285.84 o 
   0   3   3     7931.96     7718.09    107.75 o 
   1   3   3    46995.46    47024.33    209.11 o 
   2   3   3     1243.57     1458.97     87.72 o 
   3   3   3    67098.12    65178.85    598.14 o 
   4   3   3     3326.11     3112.02     76.50 o 
   5   3   3    14510.81    14130.04    112.58 o 
   6   3   3    10787.45    10526.99    207.82 o 
   7   3   3     1138.10     1322.67     83.78 o 
   8   3   3     8746.38     8918.71    174.43 o 
   9   3   3      405.07      374.11    274.74 o 
  10   3   3     6505.51     6964.33    155.78 o 
  11   3   3     1463.29     1313.07    122.21 o 
 -13   4   3      456.89      535.15     67.17 o 
 -12   4   3      803.50      810.64     77.68 o 
 -11   4   3       62.14       48.77     71.30 o 
 -10   4   3      159.48      176.43     39.98 o 
  -9   4   3        1.62      263.04    114.60 o 
  -8   4   3      733.41      804.73     62.01 o 
  -7   4   3     3713.50     3841.50     56.85 o 
  -6   4   3       25.92       39.18     30.25 o 
  -5   4   3     7004.74     7023.72     50.09 o 
  -4   4   3     3046.17     3242.13     48.27 o 
  -3   4   3    13828.68    14500.48     70.08 o 
  -2   4   3     2574.41     2623.52     29.46 o 
  -1   4   3     5495.50     5681.84     92.43 o 
   0   4   3     5218.63     5796.36     50.43 o 
   1   4   3     4313.91     4424.55     38.55 o 
   2   4   3     6406.76     6323.87     78.33 o 
   3   4   3    10748.60    10783.96     86.25 o 
   4   4   3     7147.69     6653.98    114.50 o 
   5   4   3       31.81       54.32     63.29 o 
   6   4   3     2154.53     2152.55    120.78 o 
   7   4   3      953.09     1004.95     99.44 o 
   8   4   3      171.86       58.82    105.14 o 
   9   4   3      395.95      389.29    114.17 o 
  10   4   3       31.37      122.32    136.98 o 
  11   4   3      310.96      453.91    185.22 o 
 -13   5   3       41.66      144.63     72.79 o 
 -12   5   3      361.97      320.69     83.23 o 
 -11   5   3      347.25      253.52     66.07 o 
 -10   5   3       57.37        0.00     62.69 o 
  -9   5   3     1795.15     1884.16     67.11 o 
  -8   5   3        8.23        0.00     42.17 o 
  -7   5   3     1718.92     1635.43     31.77 o 
  -6   5   3     4642.50     4653.88     35.41 o 
  -5   5   3       50.03       66.24     36.96 o 
  -4   5   3     5585.84     5853.62     65.14 o 
  -3   5   3     4567.26     4865.92    113.12 o 
  -2   5   3     1453.20     1519.56     36.36 o 
  -1   5   3      591.20      545.32     21.88 o 
   0   5   3     1744.65     1536.78     53.08 o 
   1   5   3    10607.92    10784.39    154.19 o 
   2   5   3     7898.46     8069.98     83.24 o 
   3   5   3    11018.08    10795.52     82.09 o 
   4   5   3     5165.33     5191.95     59.59 o 
   5   5   3     1053.72     1066.94     57.06 o 
   6   5   3     2972.13     2970.82     69.95 o 
   7   5   3      252.13      180.78    134.12 o 
   8   5   3      571.02      685.67     89.81 o 
   9   5   3      449.15      533.11    115.75 o 
  10   5   3      473.74      490.14     78.12 o 
  11   5   3      200.62       82.47    186.35 o 
 -12   6   3     1735.59     1653.30    114.81 o 
 -11   6   3     1128.86     1308.87    144.75 o 
 -10   6   3     7742.47     7492.89     98.26 o 
  -9   6   3      807.28      750.28     50.53 o 
  -8   6   3    12402.32    12587.55     65.50 o 
  -7   6   3     3652.66     3601.12     35.39 o 
  -6   6   3    13731.70    14104.29    151.22 o 
  -5   6   3    51136.95    51687.19    290.24 o 
  -4   6   3      201.72       98.39     31.80 o 
  -3   6   3    30708.08    31330.94    402.46 o 
  -2   6   3    11593.89    11796.01    137.59 o 
  -1   6   3    24164.97    25287.18    433.86 o 
   0   6   3    15972.72    16293.81    235.77 o 
   1   6   3     1608.81     1550.53     36.34 o 
   2   6   3    27057.89    26941.24    528.87 o 
   3   6   3      862.97      856.79     44.24 o 
   4   6   3    13831.91    13581.86    143.92 o 
   5   6   3    12522.00    12100.25    101.98 o 
   6   6   3     6588.85     6581.53     76.85 o 
   7   6   3    12629.61    12265.71    126.25 o 
   8   6   3      297.26      338.06     83.68 o 
   9   6   3     8028.71     8219.70    138.92 o 
  10   6   3      309.11      237.16     84.56 o 
  11   6   3     1570.37     1699.43    122.12 o 
 -12   7   3     1903.03     1801.89    171.62 o 
 -11   7   3     3713.71     3727.80    107.25 o 
 -10   7   3       24.16       47.52     59.63 o 
  -9   7   3    15235.78    15903.14    182.69 o 
  -8   7   3     5765.48     5871.01     61.58 o 
  -7   7   3    15647.49    15763.05    137.13 o 
  -6   7   3    22349.67    22640.48    367.06 o 
  -5   7   3      664.88      650.68     20.91 o 
  -4   7   3    42554.56    43358.89    246.81 o 
  -3   7   3     1199.66     1308.30     49.06 o 
  -2   7   3    31044.79    31761.80    343.17 o 
  -1   7   3    33222.14    36088.07    329.29 o 
   0   7   3    10177.45    10201.71    136.85 o 
   1   7   3    51600.39    52939.99    867.13 o 
   2   7   3      546.72      713.24     34.33 o 
   3   7   3    52854.62    54219.39    858.50 o 
   4   7   3     7426.83     7543.07    134.19 o 
   5   7   3    17769.42    17360.54    215.01 o 
   6   7   3    11890.11    11997.58    256.28 o 
   7   7   3      148.11      246.74     82.47 o 
   8   7   3     5421.11     5299.94    181.57 o 
   9   7   3      187.44      463.22    130.51 o 
  10   7   3     4185.99     4054.82    240.91 o 
  11   7   3     1737.39     1814.50    148.34 o 
 -12   8   3      888.62      872.39     62.05 o 
 -11   8   3      868.42     1112.78    149.93 o 
 -10   8   3     4374.79     4400.24     68.44 o 
  -9   8   3      528.08      479.05     81.29 o 
  -8   8   3     9865.88     9950.13     66.50 o 
  -7   8   3     6080.21     6073.72     43.46 o 
  -6   8   3     5763.47     5809.83     39.03 o 
  -5   8   3    21371.63    21822.28    191.48 o 
  -4   8   3     1562.26     1718.99    101.02 o 
  -3   8   3    21795.96    22828.82    444.28 o 
  -2   8   3     1004.35     1117.42     23.73 o 
  -1   8   3     2715.45     2693.98     32.46 o 
   0   8   3    26764.27    27047.09    193.23 o 
   1   8   3     1935.69     1834.97     29.94 o 
   2   8   3    19686.75    19826.72    121.75 o 
   3   8   3      368.58      305.10     49.32 o 
   4   8   3    10264.53    10154.71     89.64 o 
   5   8   3     1181.05     1228.36     87.22 o 
   6   8   3     5665.88     5553.09     46.29 o 
   7   8   3     6672.14     6787.37    121.36 o 
   8   8   3      280.29      268.02    221.81 o 
   9   8   3     3220.13     3157.58    168.81 o 
  10   8   3      530.63      659.31    145.09 o 
  11   8   3     1168.16     1265.32    157.42 o 
 -12   9   3        0.67       95.00     72.32 o 
 -11   9   3        6.82       28.85     53.56 o 
 -10   9   3      283.80      258.70     55.20 o 
  -9   9   3       11.07        4.79     50.01 o 
  -8   9   3       38.12       42.96     43.19 o 
  -7   9   3      311.10      266.19     21.89 o 
  -6   9   3      270.03      283.61     32.81 o 
  -5   9   3      420.57      541.98     93.25 o 
  -4   9   3       40.25       96.06     46.08 o 
  -3   9   3     3247.08     3612.81    103.29 o 
  -2   9   3       42.51       72.96     29.83 o 
  -1   9   3        2.71        0.00     25.42 o 
   0   9   3     3601.39     3830.29     47.74 o 
   1   9   3      207.58      212.39     28.98 o 
   2   9   3      411.34      465.57     34.94 o 
   3   9   3        3.88       64.78     33.44 o 
   4   9   3       15.29        0.00     38.46 o 
   5   9   3      138.29      204.79     47.20 o 
   6   9   3      300.26      341.98     31.60 o 
   7   9   3       50.34        0.00     72.98 o 
   8   9   3      509.55      772.79    148.01 o 
   9   9   3       18.60       32.64     27.66 o 
  10   9   3       53.24       55.79    107.29 o 
  11   9   3       17.08      245.27    175.27 o 
 -12  10   3     1186.82     1358.78     86.20 o 
 -11  10   3       54.10      114.33     52.67 o 
 -10  10   3     1975.17     1940.79     78.90 o 
  -9  10   3      667.82      579.56     46.30 o 
  -8  10   3     5204.73     5181.98     83.45 o 
  -7  10   3     4299.84     4181.18     39.30 o 
  -6  10   3     5255.65     5157.77     57.64 o 
  -5  10   3    11018.74    10885.73    142.08 o 
  -4  10   3       34.87       63.79     47.22 o 
  -3  10   3    24968.68    27919.19    704.59 o 
  -2  10   3      796.80      654.02     31.55 o 
  -1  10   3    11487.10    11949.23    223.09 o 
   0  10   3    17872.35    18521.17    370.79 o 
   1  10   3     1030.80      993.61     38.79 o 
   2  10   3    23516.77    23460.72    428.84 o 
   3  10   3       71.35      201.73     51.26 o 
   4  10   3    11218.31    10936.62    243.79 o 
   5  10   3     6579.96     6434.10    125.75 o 
   6  10   3      657.56      643.40     46.88 o 
   7  10   3     3291.70     3132.62    109.20 o 
   8  10   3       63.14      206.38     91.61 o 
   9  10   3     2461.48     2414.21    103.74 o 
  10  10   3      319.72      209.36    109.63 o 
 -12  11   3     1721.71     1565.14    141.65 o 
 -11  11   3     4719.31     4640.84     89.54 o 
 -10  11   3       69.89       28.37     75.80 o 
  -9  11   3    10409.82    10148.66    435.56 o 
  -8  11   3     2799.42     2681.42    145.37 o 
  -7  11   3     9219.39     9119.70    216.54 o 
  -6  11   3    17863.76    18054.85    127.70 o 
  -5  11   3     6286.30     6175.72    251.44 o 
  -4  11   3    33882.15    33131.21    472.50 o 
  -3  11   3      148.44       87.14     53.73 o 
  -2  11   3    30454.50    31575.26    613.42 o 
  -1  11   3    14668.65    15395.47    358.64 o 
   0  11   3     6143.44     5810.51     75.86 o 
   1  11   3    32331.81    30932.83    344.06 o 
   2  11   3       41.72       97.27     45.56 o 
   3  11   3    24888.08    24010.14    310.26 o 
   4  11   3     4118.87     4079.83     53.51 o 
   5  11   3    12277.76    11562.62    252.93 o 
   6  11   3     8608.47     8144.75    169.36 o 
   7  11   3     1534.53     1316.54     57.47 o 
   8  11   3     8988.20     9332.62    212.44 o 
   9  11   3      253.60      185.26    179.11 o 
  10  11   3     3729.79     3658.46    172.78 o 
 -12  12   3     2075.46     2336.79    144.01 o 
 -11  12   3      597.02      516.84     93.69 o 
 -10  12   3     7352.32     6759.26    261.55 o 
  -9  12   3       24.60        0.00     77.53 o 
  -8  12   3     9426.02     9137.15    223.16 o 
  -7  12   3     6758.92     6715.20    141.78 o 
  -6  12   3     3292.97     3233.61     65.05 o 
  -5  12   3    12355.08    12330.39    202.35 o 
  -4  12   3     1672.49     1773.17     69.68 o 
  -3  12   3    16592.80    16452.77    375.25 o 
  -2  12   3    10289.23    11661.43    184.38 o 
  -1  12   3    23398.88    25350.87    587.30 o 
   0  12   3    30302.70    32936.01    622.16 o 
   1  12   3     3948.04     3835.08     38.65 o 
   2  12   3    20928.91    20977.23    266.58 o 
   3  12   3      229.98      170.27     35.90 o 
   4  12   3    20313.06    19302.50    269.20 o 
   5  12   3     5155.65     4862.78     45.95 o 
   6  12   3     1704.55     1637.66     80.20 o 
   7  12   3     5728.53     5576.45    122.32 o 
   8  12   3        8.56      111.18     85.60 o 
   9  12   3     4832.15     5112.87    121.79 o 
  10  12   3      613.08      917.52    116.42 o 
 -11  13   3     1303.48     1205.32    154.41 o 
 -10  13   3       31.48       54.91     67.93 o 
  -9  13   3     1303.35     1198.22     93.63 o 
  -8  13   3      427.63      390.72     86.59 o 
  -7  13   3     1462.91     1333.49    118.34 o 
  -6  13   3     3722.13     3759.10     47.61 o 
  -5  13   3       57.40       63.68     64.18 o 
  -4  13   3     3337.14     3065.54     94.69 o 
  -3  13   3       98.36        0.00     53.44 o 
  -2  13   3     2219.36     2091.11     43.09 o 
  -1  13   3     5733.85     6164.70     77.72 o 
   0  13   3     1106.33     1293.66     70.43 o 
   1  13   3     3697.97     4140.50     39.78 o 
   2  13   3     1257.52     1357.13     88.62 o 
   3  13   3     2915.78     2739.19     56.67 o 
   4  13   3      771.78      747.17     35.54 o 
   5  13   3      597.63      684.40     67.10 o 
   6  13   3       28.77       46.32     50.32 o 
   7  13   3      339.46      328.04    118.88 o 
   8  13   3     1131.66     1220.16     80.78 o 
   9  13   3      269.28      388.77     81.96 o 
  10  13   3      498.01      636.09    173.32 o 
 -11  14   3       22.07        0.00    334.06 o 
 -10  14   3     1272.97     1096.39    198.74 o 
  -9  14   3       26.49       68.53     38.29 o 
  -8  14   3      983.21     1109.90    176.74 o 
  -7  14   3      368.71      213.87    187.99 o 
  -6  14   3     1081.95     1134.21     46.12 o 
  -5  14   3     1255.52     1303.07     68.42 o 
  -4  14   3       54.96      193.70     69.48 o 
  -3  14   3     1867.95     1949.95     62.59 o 
  -2  14   3     3861.92     3945.64     37.92 o 
  -1  14   3     2306.53     2390.22     54.30 o 
   0  14   3     1000.66      904.14     40.01 o 
   1  14   3      228.67      356.93     43.10 o 
   2  14   3     4171.02     4247.97     43.27 o 
   3  14   3      119.70      136.22     53.59 o 
   4  14   3     1372.66     1279.36     53.36 o 
   5  14   3     1483.03     1317.46     50.11 o 
   6  14   3      224.14      177.42     62.86 o 
   7  14   3     1346.32     1439.20     74.82 o 
   8  14   3        2.46        0.00    127.72 o 
   9  14   3      355.58      456.82     91.88 o 
  10  14   3       82.08      225.46    112.67 o 
 -11  15   3     3894.96     4050.42    229.75 o 
 -10  15   3      128.67       83.74     37.71 o 
  -9  15   3     6464.94     6709.54    135.94 o 
  -8  15   3     1457.31     1580.55    114.71 o 
  -7  15   3     3358.24     3159.43    149.47 o 
  -6  15   3     7296.45     7525.31    171.88 o 
  -5  15   3     4581.69     4388.16     77.87 o 
  -4  15   3    17919.49    18056.41    213.34 o 
  -3  15   3     2277.94     2185.73     62.68 o 
  -2  15   3    20651.35    21311.00     74.87 o 
  -1  15   3    11665.45    11935.16     99.63 o 
   0  15   3     6946.15     6927.41    118.20 o 
   1  15   3    22176.98    22247.01    185.69 o 
   2  15   3      270.44      122.70     45.88 o 
   3  15   3    12769.34    12853.36    165.53 o 
   4  15   3     2071.10     2058.57     39.76 o 
   5  15   3     4584.55     4480.38     66.66 o 
   6  15   3     7283.25     7231.78     96.44 o 
   7  15   3      396.08      396.22     99.51 o 
   8  15   3     5293.05     5309.42     98.13 o 
   9  15   3       97.64      186.46     80.58 o 
  10  15   3     1994.70     1921.92    138.74 o 
 -11  16   3      711.06      537.82    202.16 o 
 -10  16   3     6680.01     6838.90    153.47 o 
  -9  16   3      120.94      147.87    146.54 o 
  -8  16   3     5114.47     5137.10    130.98 o 
  -7  16   3     6528.85     6476.06    240.69 o 
  -6  16   3     3871.63     3882.18    100.62 o 
  -5  16   3    13740.22    13967.06    250.64 o 
  -4  16   3      321.75      358.63    116.46 o 
  -3  16   3    25062.00    25163.12    231.32 o 
  -2  16   3     3023.18     2995.40     59.06 o 
  -1  16   3     8619.20     8530.94    150.82 o 
   0  16   3    18457.88    19341.92    219.15 o 
   1  16   3     2681.50     2644.34    138.32 o 
   2  16   3    19368.13    19051.47    175.72 o 
   3  16   3      821.59      921.58     65.57 o 
   4  16   3    15521.02    15049.15    255.59 o 
   5  16   3     3556.61     3564.53     93.41 o 
   6  16   3     2726.85     2915.64    119.70 o 
   7  16   3     5754.86     5844.73    126.55 o 
   8  16   3        2.07       47.74     90.73 o 
   9  16   3     3882.81     3656.26    256.04 o 
 -11  17   3     1732.16     2042.92    206.60 o 
 -10  17   3       69.97        0.00    139.54 o 
  -9  17   3     2182.23     2331.98    134.70 o 
  -8  17   3     1104.00     1126.89    211.26 o 
  -7  17   3     3193.70     3396.64    302.01 o 
  -6  17   3     3524.76     3634.47     89.76 o 
  -5  17   3     1601.45     1599.24     79.96 o 
  -4  17   3     7179.29     7074.08    256.66 o 
  -3  17   3      484.86      318.59     61.12 o 
  -2  17   3    11215.43    11068.09    175.36 o 
  -1  17   3     7853.80     7641.62     70.01 o 
   0  17   3     2646.47     2603.51     89.99 o 
   1  17   3     8921.00     9162.17    142.49 o 
   2  17   3        3.40       54.26     61.76 o 
   3  17   3     8348.25     8347.47     57.69 o 
   4  17   3      627.69      627.16     65.82 o 
   5  17   3     3122.59     3168.67    137.14 o 
   6  17   3      579.70      645.68    104.90 o 
   7  17   3      106.01       88.83     80.85 o 
   8  17   3     2773.73     2727.43    110.50 o 
   9  17   3        8.20      160.60    101.95 o 
 -10  18   3       46.85        0.00    149.44 o 
  -9  18   3        0.86      114.70    161.96 o 
  -8  18   3        2.25        0.00    136.37 o 
  -7  18   3      144.60      167.05    117.10 o 
  -6  18   3      259.13      126.56     90.46 o 
  -5  18   3      254.98      248.17     79.95 o 
  -4  18   3        2.29       20.70    132.14 o 
  -3  18   3       92.85       80.52     24.34 o 
  -2  18   3       34.45      124.50     32.81 o 
  -1  18   3       84.84       58.63     46.08 o 
   0  18   3      210.20      264.78     44.67 o 
   1  18   3      660.37      593.18     40.55 o 
   2  18   3        1.08       46.85     56.43 o 
   3  18   3      613.58      577.28     52.06 o 
   4  18   3      322.95      501.23     90.47 o 
   5  18   3     1174.22     1137.65    124.28 o 
   6  18   3       80.02      203.38     72.49 o 
   7  18   3        6.07       42.71     70.94 o 
   8  18   3       11.52       89.25     75.18 o 
   9  18   3       17.33        5.29     80.62 o 
 -10  19   3       18.69      151.31    208.64 o 
  -9  19   3     3636.89     3744.54    147.98 o 
  -8  19   3      535.32      488.49    130.66 o 
  -7  19   3     2392.49     2691.97    149.93 o 
  -6  19   3     1072.63     1101.45     69.96 o 
  -5  19   3      751.61      848.91     83.30 o 
  -4  19   3     7144.07     7675.73    106.63 o 
  -3  19   3     1531.38     1491.84    106.19 o 
  -2  19   3     3256.63     2921.02    133.34 o 
  -1  19   3     3354.53     3193.81     85.93 o 
   0  19   3     5608.70     5673.42     73.42 o 
   1  19   3     8132.69     8302.09    190.16 o 
   2  19   3     1226.16     1289.69     57.79 o 
   3  19   3     3338.56     3397.47     48.72 o 
   4  19   3      798.59      883.90     99.65 o 
   5  19   3     1946.20     1815.55     76.08 o 
   6  19   3     2369.73     2284.44     71.32 o 
   7  19   3      203.70      280.31     72.76 o 
   8  19   3     2272.55     2314.93     93.14 o 
 -10  20   3     4661.01     5232.73    171.86 o 
  -9  20   3      380.93      294.05    146.72 o 
  -8  20   3     5909.01     6354.86    216.49 o 
  -7  20   3     5001.53     5166.50    187.68 o 
  -6  20   3     4321.47     3965.02    184.06 o 
  -5  20   3     8083.79     8472.47    146.28 o 
  -4  20   3       29.71        0.00     80.92 o 
  -3  20   3    11141.21     9621.69    583.49 o 
  -2  20   3     1618.16     1487.31     42.85 o 
  -1  20   3    12062.93    11851.65    240.20 o 
   0  20   3    10569.78    10415.42    142.11 o 
   1  20   3     2383.84     2274.45     46.96 o 
   2  20   3    10389.71    10125.63     96.20 o 
   3  20   3      547.27      512.30     74.10 o 
   4  20   3     9850.97     9546.49    167.60 o 
   5  20   3     4292.74     4159.39    120.63 o 
   6  20   3     1422.02     1416.72     83.03 o 
   7  20   3     5607.49     5468.34    280.77 o 
   8  20   3        6.85       96.01     81.86 o 
  -9  21   3     3689.73     4054.93    163.90 o 
  -8  21   3     1813.93     1858.90    145.09 o 
  -7  21   3     3131.88     3440.13    135.41 o 
  -6  21   3     5317.60     5100.91    132.57 o 
  -5  21   3     1863.76     1902.59    112.12 o 
  -4  21   3     7862.24     8323.32    162.36 o 
  -3  21   3      769.09      620.51    105.16 o 
  -2  21   3     6813.27     6310.38    223.91 o 
  -1  21   3     3079.83     3005.05    136.19 o 
   0  21   3     3693.02     3680.38    107.97 o 
   1  21   3     8907.71     8682.96    144.47 o 
   2  21   3       54.39       96.90     46.23 o 
   3  21   3     6671.23     6647.44     70.66 o 
   4  21   3     1162.89     1091.54     70.75 o 
   5  21   3     5075.87     5105.36     77.74 o 
   6  21   3     3298.47     3282.29    137.70 o 
   7  21   3      246.58      203.09    106.61 o 
   8  21   3     2598.39     2438.04     97.81 o 
  -9  22   3       19.08      374.80    157.12 o 
  -8  22   3      584.32      929.09    181.34 o 
  -7  22   3      731.70      804.62    135.82 o 
  -6  22   3      575.09      532.15    154.41 o 
  -5  22   3     1862.31     1999.54    111.89 o 
  -4  22   3       18.53       26.77     98.43 o 
  -3  22   3      911.45      692.71     46.39 o 
  -2  22   3       22.98       59.14     96.65 o 
  -1  22   3      160.83      199.84     40.25 o 
   0  22   3     2021.75     2037.26     64.80 o 
   1  22   3       64.98       29.00     49.43 o 
   2  22   3      678.10      676.47     48.51 o 
   3  22   3       54.06      155.79     59.58 o 
   4  22   3     1346.68     1453.02     70.60 o 
   5  22   3       88.71      127.87     66.66 o 
   6  22   3      501.23      613.67     69.21 o 
   7  22   3      454.09      613.59    108.71 o 
  -8  23   3      129.01       92.07    152.57 o 
  -7  23   3      502.27      358.52    234.06 o 
  -6  23   3      602.49      515.87     89.98 o 
  -5  23   3      211.44      175.20     80.07 o 
  -4  23   3       47.25      103.86     90.26 o 
  -3  23   3        1.37       41.57     87.58 o 
  -2  23   3     2444.93     2297.36    192.00 o 
  -1  23   3     1103.61      958.86     75.74 o 
   0  23   3        9.67       68.39     50.98 o 
   1  23   3       92.71       63.31     52.64 o 
   2  23   3       13.99      184.27     83.76 o 
   3  23   3      949.32     1000.41     61.55 o 
   4  23   3      421.64      223.00     90.74 o 
   5  23   3      125.15      253.94    129.73 o 
   6  23   3      398.61      396.43     70.46 o 
   7  23   3      128.32      143.64     83.50 o 
  -8  24   3     2175.56     2524.35    163.21 o 
  -7  24   3     1951.16     2151.27    147.83 o 
  -6  24   3     1875.61     1765.13    179.24 o 
  -5  24   3     3057.09     3209.69    148.38 o 
  -4  24   3       42.71        0.00     68.96 o 
  -3  24   3     3754.51     2881.54    372.71 o 
  -2  24   3      593.24      511.67     50.32 o 
  -1  24   3     6376.00     6386.42    171.28 o 
   0  24   3     5718.90     5483.30    208.09 o 
   1  24   3     1422.66     1392.30     72.83 o 
   2  24   3     5389.29     5342.88    119.45 o 
   3  24   3      398.91      443.60    180.24 o 
   4  24   3     3511.77     3513.58    139.99 o 
   5  24   3     2039.61     1863.33     90.39 o 
   6  24   3      782.94     1004.87     88.18 o 
  -7  25   3     3875.12     3799.80    199.67 o 
  -6  25   3     3399.67     3055.80    229.92 o 
  -5  25   3      290.11      331.70     65.85 o 
  -4  25   3     5558.18     5767.13    101.13 o 
  -3  25   3       28.14        1.73     50.71 o 
  -2  25   3     7278.27     7489.12    101.93 o 
  -1  25   3     5054.79     4641.00    270.81 o 
   0  25   3     2821.74     2843.02     70.22 o 
   1  25   3     6010.70     6025.22    229.90 o 
   2  25   3      210.73      196.58     62.84 o 
   3  25   3     4608.69     4448.60    145.50 o 
   4  25   3     1029.22      971.07     72.75 o 
   5  25   3     2781.85     2665.50     75.51 o 
   6  25   3     2683.13     2605.30     97.86 o 
  -7  26   3      676.90      820.24    247.31 o 
  -6  26   3      777.65      962.54    185.49 o 
  -5  26   3     1704.80     1817.52    181.62 o 
  -4  26   3       80.24      115.83     88.01 o 
  -3  26   3     2477.24     2307.62    136.83 o 
  -2  26   3      296.69      265.06     73.23 o 
  -1  26   3     2054.26     1743.53    145.32 o 
   0  26   3     4147.08     3747.89    215.06 o 
   1  26   3     1058.33      977.92     67.69 o 
   2  26   3     2567.90     2645.84     96.41 o 
   3  26   3        2.30      125.54     67.76 o 
   4  26   3     1233.09     1065.81     69.38 o 
   5  26   3      695.03      717.23    147.84 o 
  -6  27   3       53.02      250.38    147.35 o 
  -5  27   3        1.70        0.00    246.54 o 
  -4  27   3        0.41        0.00    158.77 o 
  -3  27   3       95.57       76.46     82.09 o 
  -2  27   3      105.34       68.65     49.26 o 
  -1  27   3        1.78      115.54     83.11 o 
   0  27   3        2.50       21.71    136.60 o 
   1  27   3       96.77      143.65     57.44 o 
   2  27   3      164.24      145.24     69.18 o 
   3  27   3        0.68       23.04     71.83 o 
   4  27   3        0.01       45.69     69.53 o 
  -5  28   3      715.47      591.64    134.93 o 
  -4  28   3       21.76       71.03     80.10 o 
  -3  28   3     2167.67     2225.27     99.16 o 
  -2  28   3      315.53      340.58    103.25 o 
  -1  28   3     1484.49     1200.79     96.94 o 
   0  28   3     1288.71     1121.04     92.46 o 
   1  28   3      161.51      221.14     67.35 o 
   2  28   3     1326.36     1147.05    106.42 o 
   3  28   3       18.78       19.51     77.28 o 
   4  28   3     1193.17     1080.00    113.92 o 
  -4  29   3     3156.16     3325.63    158.98 o 
  -3  29   3      117.25       10.67     81.78 o 
  -2  29   3     3319.07     3545.80     99.32 o 
  -1  29   3     1957.74     1696.75    156.80 o 
   0  29   3     1810.29     1450.82    149.32 o 
   1  29   3     4256.22     3827.62    169.97 o 
   2  29   3       48.81        4.62     57.49 o 
  -2  30   3      772.55      767.12     94.40 o 
  -1  30   3     2008.46     2045.03    166.76 o 
   0  30   3     2244.93     1865.38    225.53 o 
   1  30   3      324.34      398.67     87.75 o 
 -13   0   4     4365.75     3792.13    358.76 o 
 -12   0   4     4002.44     3924.82    203.34 o 
 -11   0   4     2455.43     2437.12     69.87 o 
 -10   0   4    11174.71    10813.19    146.23 o 
  -9   0   4        6.14      165.91     63.94 o 
  -8   0   4    12690.21    12404.99     88.24 o 
  -7   0   4     2920.38     2678.29     74.51 o 
  -6   0   4    16567.52    15395.71     69.26 o 
  -5   0   4    39640.36    41646.05    893.94 o 
  -4   0   4    24257.93    25167.20    217.61 o 
  -3   0   4    48523.50    49635.12    472.70 o 
  -2   0   4      122.75      370.13     46.50 o 
  -1   0   4    64402.60    65468.68   1958.77 o 
   0   0   4    18173.70    18874.52    343.93 o 
   1   0   4    22925.88    22417.46    524.67 o 
   2   0   4    65547.40    66430.00    143.28 o 
   3   0   4     3209.63     3930.29     77.22 o 
   4   0   4    29203.24    27821.48    174.12 o 
   5   0   4     2973.07     3022.54     82.57 o 
   6   0   4     7889.04     7629.50    313.26 o 
   7   0   4     6330.74     6264.77    269.04 o 
   8   0   4     1415.73     1479.25    169.81 o 
   9   0   4     8559.55     8736.51    211.41 o 
  10   0   4      928.40     1096.49    204.32 o 
  11   0   4     3125.38     3543.11    241.92 o 
 -13   1   4      512.07      562.77     75.65 o 
 -12   1   4     2325.15     2236.00     91.65 o 
 -11   1   4     6731.72     6537.46    106.38 o 
 -10   1   4      211.48      444.48    140.41 o 
  -9   1   4     6177.74     6002.00     59.64 o 
  -8   1   4      596.68      621.74     39.25 o 
  -7   1   4    10978.52    10763.24     67.86 o 
  -6   1   4    12188.04    12079.00     95.09 o 
  -5   1   4     5040.42     5107.83     41.53 o 
  -4   1   4    31447.53    31986.58    187.91 o 
  -3   1   4     3112.94     3276.25     30.67 o 
  -2   1   4    41749.70    41998.13    232.20 o 
  -1   1   4     4422.98     4678.82     98.04 o 
   0   1   4    24851.72    23589.26    144.73 o 
   1   1   4    14711.83    14455.58    249.23 o 
   2   1   4     7828.64     8245.01     85.73 o 
   3   1   4    47346.14    47959.23    203.28 o 
   4   1   4       21.28        0.00     73.58 o 
   5   1   4     7623.24     7275.79     64.89 o 
   6   1   4     4966.37     5066.26    102.16 o 
   7   1   4     1761.82     2027.79     99.65 o 
   8   1   4     6246.73     6535.61    166.48 o 
   9   1   4       68.59      191.67    167.18 o 
  10   1   4     3902.39     4163.76    154.28 o 
  11   1   4      771.29      800.32    159.84 o 
 -13   2   4      169.25      247.99     70.37 o 
 -12   2   4      129.49      163.02     56.26 o 
 -11   2   4      241.19      435.08     55.34 o 
 -10   2   4      190.54      184.40     48.84 o 
  -9   2   4        3.48       62.93     51.45 o 
  -8   2   4      241.30      261.49     33.94 o 
  -7   2   4      626.26      720.40     31.02 o 
  -6   2   4       38.93       81.00     28.38 o 
  -5   2   4     1434.34     1680.50     27.23 o 
  -4   2   4     1075.36     1094.67     26.75 o 
  -3   2   4     1848.97     1760.24     37.99 o 
  -2   2   4      482.53      561.84     38.90 o 
  -1   2   4       32.12       45.72     36.82 o 
   0   2   4       49.40      105.52     42.46 o 
   1   2   4     1161.23     1249.69     40.67 o 
   2   2   4     7622.42     8054.40     95.09 o 
   3   2   4     1574.27     1833.55     54.45 o 
   4   2   4      322.31      247.26     69.88 o 
   5   2   4       60.98       83.87     68.20 o 
   6   2   4      340.93      397.61     70.11 o 
   7   2   4        7.86        0.00     96.27 o 
   8   2   4      471.42      363.68    145.05 o 
   9   2   4      210.30      615.67    171.04 o 
  10   2   4       94.35       31.47    145.92 o 
  11   2   4       48.30      210.60    198.62 o 
 -13   3   4      156.40      287.44     75.22 o 
 -12   3   4     1617.10     1622.59     63.24 o 
 -11   3   4     1284.80     1335.17     65.83 o 
 -10   3   4      491.25      580.78    100.44 o 
  -9   3   4     3200.89     3397.30     71.68 o 
  -8   3   4      277.09      396.79     45.68 o 
  -7   3   4     5536.62     5696.92    107.16 o 
  -6   3   4      566.94      448.51     25.12 o 
  -5   3   4     6014.47     5959.27     58.60 o 
  -4   3   4    36098.19    36994.35    221.58 o 
  -3   3   4    13786.37    14418.03    105.46 o 
  -2   3   4     1282.91     1219.48     38.75 o 
  -1   3   4      103.19       86.51     40.56 o 
   0   3   4     7014.22     7013.76    104.74 o 
   1   3   4     9261.43     8920.49    239.22 o 
   2   3   4     3150.56     3203.46     70.81 o 
   3   3   4     5597.40     5744.93     74.11 o 
   4   3   4        9.98       36.93     54.29 o 
   5   3   4     1520.26     1531.44    108.71 o 
   6   3   4     3350.04     3389.80    103.51 o 
   7   3   4     1688.88     1521.35    169.58 o 
   8   3   4     1503.19     1687.70     93.43 o 
   9   3   4      102.80      387.07    129.33 o 
  10   3   4     1233.44     1537.80    420.35 o 
  11   3   4      309.52      497.93    227.28 o 
 -13   4   4     4191.42     3936.31    125.86 o 
 -12   4   4     3859.55     3800.24    136.07 o 
 -11   4   4     2294.45     2252.50     69.47 o 
 -10   4   4     8108.29     7970.69     79.04 o 
  -9   4   4      276.76      387.54     75.04 o 
  -8   4   4    16392.01    16615.28    107.49 o 
  -7   4   4     3384.00     3172.52     36.13 o 
  -6   4   4    22489.59    22183.70    218.40 o 
  -5   4   4    29869.22    29936.20     96.37 o 
  -4   4   4     1192.28     1231.72     34.20 o 
  -3   4   4    54694.68    56216.55    398.62 o 
  -2   4   4     3747.62     3868.50     44.93 o 
  -1   4   4    26995.55    26134.07     54.69 o 
   0   4   4    19413.05    19411.54    297.52 o 
   1   4   4     4769.73     4355.37     71.39 o 
   2   4   4    67612.97    67804.68    298.35 o 
   3   4   4     8633.46     8785.91    127.48 o 
   4   4   4    19143.03    18070.16    134.29 o 
   5   4   4     5604.98     5492.99     64.60 o 
   6   4   4     5066.61     5368.87    102.17 o 
   7   4   4     8740.97     8920.58    211.65 o 
   8   4   4      833.87      882.28    100.52 o 
   9   4   4     4795.76     5273.27    223.43 o 
  10   4   4      341.48      610.62    169.50 o 
  11   4   4     2733.46     2736.37    283.83 o 
 -13   5   4      546.40      644.75     67.47 o 
 -12   5   4     3783.20     3911.71    117.66 o 
 -11   5   4     5150.13     5172.73     74.50 o 
 -10   5   4      952.97     1001.22     90.36 o 
  -9   5   4    15739.58    15575.68     77.53 o 
  -8   5   4     1251.66     1201.95     61.47 o 
  -7   5   4    24390.87    24398.90    160.00 o 
  -6   5   4    16764.08    16452.68    100.31 o 
  -5   5   4    14599.36    14899.02    131.32 o 
  -4   5   4    42191.07    43723.95    204.06 o 
  -3   5   4      115.15       55.04     27.37 o 
  -2   5   4    21385.74    20564.56    103.29 o 
  -1   5   4    12212.60    12291.56    120.19 o 
   0   5   4    13653.62    12366.57    143.12 o 
   1   5   4    38075.46    39087.07    349.76 o 
   2   5   4     1427.03     1181.64     67.21 o 
   3   5   4    53101.75    53811.66    703.70 o 
   4   5   4       38.43       37.83     66.83 o 
   5   5   4    16465.38    16008.00    119.72 o 
   6   5   4     8276.64     8292.43    254.96 o 
   7   5   4     3186.07     3286.70     88.61 o 
   8   5   4     5722.96     5858.28    219.48 o 
   9   5   4        0.79      135.55    129.46 o 
  10   5   4     5421.50     5831.55    292.00 o 
  11   5   4      642.08      744.54    157.46 o 
 -12   6   4      575.98      494.87     92.43 o 
 -11   6   4      620.26      590.27     60.84 o 
 -10   6   4     1546.52     1418.47     77.28 o 
  -9   6   4      103.19      753.17    248.43 o 
  -8   6   4     5245.66     5323.12     98.86 o 
  -7   6   4     6194.38     6097.01     46.92 o 
  -6   6   4     1867.91     1749.06     58.37 o 
  -5   6   4     6346.98     6028.05     52.94 o 
  -4   6   4     4461.89     4404.05     30.00 o 
  -3   6   4    16895.32    16712.34     92.86 o 
  -2   6   4      748.89      740.56     31.75 o 
  -1   6   4     6005.29     5741.56     66.23 o 
   0   6   4     2436.32     2521.09     66.62 o 
   1   6   4     2112.06     2033.76     65.28 o 
   2   6   4     4157.82     4127.58    121.26 o 
   3   6   4      100.18      166.73     53.24 o 
   4   6   4    13797.73    13811.58     77.35 o 
   5   6   4      235.70       91.91     78.33 o 
   6   6   4     2013.77     2066.99     77.99 o 
   7   6   4     1639.21     1806.68    100.80 o 
   8   6   4      168.67      285.64    166.33 o 
   9   6   4     2202.79     2340.77    261.79 o 
  10   6   4      103.89      281.33    183.22 o 
 -12   7   4      145.91      177.98     72.03 o 
 -11   7   4      143.52      176.68     71.60 o 
 -10   7   4      297.21      205.49     58.79 o 
  -9   7   4     1239.03     1269.95     44.16 o 
  -8   7   4      629.41      646.46     46.65 o 
  -7   7   4      398.38      390.80     28.69 o 
  -6   7   4      114.18      151.01     31.54 o 
  -5   7   4     1991.32     2044.07     71.64 o 
  -4   7   4     2356.63     2626.35     45.25 o 
  -3   7   4     1098.75     1149.97     33.51 o 
  -2   7   4      420.73      355.35     33.85 o 
  -1   7   4     2332.62     2299.83     40.61 o 
   0   7   4     1563.54     1514.87     39.40 o 
   1   7   4     1929.96     1880.58     35.30 o 
   2   7   4     1185.45     1163.06     59.63 o 
   3   7   4      922.76      885.34     38.84 o 
   4   7   4      187.30      138.94     63.48 o 
   5   7   4      714.41      639.34     69.20 o 
   6   7   4     1000.61     1026.29     76.20 o 
   7   7   4      202.75      232.69     80.51 o 
   8   7   4      121.77       64.28     90.39 o 
   9   7   4        0.15      146.18     99.74 o 
  10   7   4      106.23      217.27    186.60 o 
 -12   8   4     1305.81     1388.71    109.87 o 
 -11   8   4     1123.25     1048.52    136.14 o 
 -10   8   4     4570.50     4466.59    117.38 o 
  -9   8   4      205.25      257.38     39.96 o 
  -8   8   4     9261.04     9290.68     88.82 o 
  -7   8   4      297.44      320.73     49.48 o 
  -6   8   4    12794.81    13297.14     70.07 o 
  -5   8   4    11180.50    11283.38     44.10 o 
  -4   8   4     4897.08     4916.72     88.08 o 
  -3   8   4    35785.36    36442.26    299.89 o 
  -2   8   4     5223.55     5379.97     72.79 o 
  -1   8   4    20964.33    20967.61    237.56 o 
   0   8   4     1547.34     1378.80     33.65 o 
   1   8   4    18542.79    18489.00    158.58 o 
   2   8   4    23886.36    23794.20    164.09 o 
   3   8   4      399.80      405.47     53.75 o 
   4   8   4    18161.44    17980.09    474.66 o 
   5   8   4     4423.41     4333.72     77.75 o 
   6   8   4     3742.54     3723.74    242.82 o 
   7   8   4     5916.54     5977.79    249.31 o 
   8   8   4      393.95      388.89     93.08 o 
   9   8   4     4042.79     3768.55    132.02 o 
  10   8   4       13.17        0.00    181.94 o 
 -12   9   4     2865.34     2639.00     74.66 o 
 -11   9   4     3016.98     2988.17    194.96 o 
 -10   9   4      748.40      654.18     54.81 o 
  -9   9   4     7375.73     7256.32     59.55 o 
  -8   9   4     4378.02     4354.89    111.55 o 
  -7   9   4    23254.61    23502.10    221.05 o 
  -6   9   4    13025.74    13183.40    199.64 o 
  -5   9   4    11196.65    11616.72    323.11 o 
  -4   9   4    29133.64    29380.68    389.11 o 
  -3   9   4      358.60      426.49     39.92 o 
  -2   9   4    37240.27    37954.64    257.20 o 
  -1   9   4      498.28      505.88     26.62 o 
   0   9   4    14159.63    14130.24    232.02 o 
   1   9   4    18857.21    18945.99    296.65 o 
   2   9   4     3417.15     3846.33    131.22 o 
   3   9   4    32695.75    31997.51    297.63 o 
   4   9   4      327.78      359.66     49.82 o 
   5   9   4    16813.25    16410.35    227.99 o 
   6   9   4    12629.06    12481.03    301.00 o 
   7   9   4     1265.19     1258.16     86.95 o 
   8   9   4     5877.56     5664.96    277.02 o 
   9   9   4       55.58      233.06     95.03 o 
  10   9   4     3398.63     3786.84    220.96 o 
 -12  10   4     1322.80     1274.48    119.70 o 
 -11  10   4      982.13      922.63     55.08 o 
 -10  10   4     4351.90     4257.63    147.72 o 
  -9  10   4        1.25        0.00     53.69 o 
  -8  10   4     9075.09     8872.40    118.65 o 
  -7  10   4     6803.18     6365.98     42.84 o 
  -6  10   4    11851.07    11737.78    109.30 o 
  -5  10   4    13958.02    14223.48    238.87 o 
  -4  10   4     2746.92     2836.05     91.51 o 
  -3  10   4    24287.08    24020.16    774.25 o 
  -2  10   4     2231.90     2344.63     38.77 o 
  -1  10   4     6960.17     6202.07    132.35 o 
   0  10   4    12787.35    12769.08     83.66 o 
   1  10   4     7407.46     7074.02     59.32 o 
   2  10   4    30028.15    30175.09    523.17 o 
   3  10   4     1958.55     1880.12     59.20 o 
   4  10   4    12197.92    12102.50    157.84 o 
   5  10   4     1186.35     1222.77    111.20 o 
   6  10   4     4607.34     5016.41    242.71 o 
   7  10   4     8637.75     9143.34    273.97 o 
   8  10   4       11.71       78.76     86.56 o 
   9  10   4     3380.06     3370.04    154.09 o 
  10  10   4      347.64      384.52    146.19 o 
 -12  11   4       18.28       68.47    132.15 o 
 -11  11   4      106.37      186.20     58.13 o 
 -10  11   4      332.76      361.64     85.67 o 
  -9  11   4      719.37      622.52     46.05 o 
  -8  11   4      112.37       90.80     31.08 o 
  -7  11   4       25.15       65.57     42.77 o 
  -6  11   4      618.54      624.32     39.04 o 
  -5  11   4        5.34      112.82     57.16 o 
  -4  11   4      141.55      108.49     48.00 o 
  -3  11   4      109.49      110.64     28.89 o 
  -2  11   4     2769.43     3450.26     89.02 o 
  -1  11   4      245.44      225.81     32.67 o 
   0  11   4     3396.46     3590.43     62.55 o 
   1  11   4     4280.19     4375.41     46.98 o 
   2  11   4      611.92      558.03     50.58 o 
   3  11   4      692.71      630.91     42.53 o 
   4  11   4      113.65       85.80     57.70 o 
   5  11   4     1900.01     1745.06     46.49 o 
   6  11   4     2083.48     1833.37     98.13 o 
   7  11   4       53.14        0.00     57.21 o 
   8  11   4        6.83       19.63     66.54 o 
   9  11   4      187.38      189.85    104.07 o 
  10  11   4      140.01      202.75    122.49 o 
 -12  12   4      542.56      947.30    167.34 o 
 -11  12   4      489.32      504.95     76.32 o 
 -10  12   4     2135.38     1906.30     91.48 o 
  -9  12   4       46.27       46.91     39.81 o 
  -8  12   4     4682.65     4531.59    236.55 o 
  -7  12   4      890.33      933.14     44.70 o 
  -6  12   4     2886.90     2830.49    105.54 o 
  -5  12   4     3882.41     3905.57     81.32 o 
  -4  12   4     1022.83      992.01     51.81 o 
  -3  12   4     9350.01     9711.57    284.24 o 
  -2  12   4     2487.60     2599.36     51.54 o 
  -1  12   4    10393.28    11631.76    189.17 o 
   0  12   4     2520.40     2424.51     56.59 o 
   1  12   4      703.38      559.47     39.01 o 
   2  12   4     6121.81     5786.33     58.49 o 
   3  12   4      541.85      527.98    110.61 o 
   4  12   4     4269.60     4021.17    119.81 o 
   5  12   4     2787.03     2559.08     95.08 o 
   6  12   4      507.62      506.35    119.93 o 
   7  12   4      440.60      424.82     76.37 o 
   8  12   4      692.74      539.42    109.51 o 
   9  12   4     1308.48     1236.89    100.03 o 
  10  12   4       10.64       84.94    172.49 o 
 -12  13   4     1751.28     1794.80    247.77 o 
 -11  13   4     4671.48     4792.13    280.91 o 
 -10  13   4      426.88      363.46     92.97 o 
  -9  13   4    13510.57    14027.35    149.73 o 
  -8  13   4      110.21       78.45     90.27 o 
  -7  13   4     5099.50     5647.15    110.24 o 
  -6  13   4     9013.15     9239.30    114.01 o 
  -5  13   4     4829.44     5009.84     98.76 o 
  -4  13   4    20066.46    21947.60    671.27 o 
  -3  13   4        0.56        0.00     54.74 o 
  -2  13   4    34750.42    38074.48    576.14 o 
  -1  13   4    14005.78    15390.34    295.49 o 
   0  13   4    18946.23    19176.11    430.11 o 
   1  13   4    14786.18    14401.03     77.16 o 
   2  13   4     3860.51     4185.84    152.64 o 
   3  13   4    18656.08    18382.60    325.47 o 
   4  13   4     3211.70     3272.82    114.86 o 
   5  13   4     5852.39     5435.34    268.57 o 
   6  13   4     2391.14     2112.89     78.23 o 
   7  13   4     3321.82     2941.26     91.37 o 
   8  13   4     5764.59     5273.37    108.36 o 
   9  13   4        2.83        0.00    107.63 o 
 -11  14   4     1256.36     1440.73    221.89 o 
 -10  14   4     6892.54     7018.89    149.60 o 
  -9  14   4      758.53      541.29    125.83 o 
  -8  14   4     9715.44    10136.21    341.77 o 
  -7  14   4     2576.37     2593.61     54.80 o 
  -6  14   4     6210.42     6237.78     86.42 o 
  -5  14   4    11415.90    11769.34    195.85 o 
  -4  14   4     1127.82     1244.19     66.32 o 
  -3  14   4    14583.81    15451.34    343.80 o 
  -2  14   4     1335.83     1564.31     37.58 o 
  -1  14   4    21986.30    23089.14    233.99 o 
   0  14   4    17660.34    18495.07    138.88 o 
   1  14   4     4883.79     4585.58     74.68 o 
   2  14   4    15771.90    15517.96    450.69 o 
   3  14   4        5.55       31.22     46.06 o 
   4  14   4    10037.17     9597.09    187.53 o 
   5  14   4     1244.52     1178.11    100.39 o 
   6  14   4     6213.38     5789.08    314.93 o 
   7  14   4     4113.76     4211.51     96.14 o 
   8  14   4      564.54      612.50     87.14 o 
   9  14   4     4198.35     4146.84    141.58 o 
 -11  15   4     1141.48     1055.84    218.34 o 
 -10  15   4      483.91      700.73    261.64 o 
  -9  15   4     1622.27     1809.53    137.76 o 
  -8  15   4     1799.14     1846.10    120.93 o 
  -7  15   4     2966.93     2947.24    104.93 o 
  -6  15   4     3499.69     3612.51     86.40 o 
  -5  15   4     1683.96     1580.20     75.57 o 
  -4  15   4     3857.87     3694.89    269.30 o 
  -3  15   4        8.27        0.00     56.46 o 
  -2  15   4     5696.27     5930.17     97.52 o 
  -1  15   4      756.57      821.47     44.76 o 
   0  15   4     2913.46     3137.51     42.49 o 
   1  15   4     8017.97     8489.48    195.18 o 
   2  15   4      331.88      351.37     40.91 o 
   3  15   4     5674.21     5400.59     67.67 o 
   4  15   4        8.14        6.75     43.95 o 
   5  15   4     2321.30     2228.49     80.48 o 
   6  15   4      308.93      301.56     48.40 o 
   7  15   4      154.69      202.50    117.21 o 
   8  15   4     2009.86     1963.88     88.77 o 
   9  15   4       71.39       81.58    113.73 o 
 -11  16   4       41.44      169.14    153.95 o 
 -10  16   4      251.29      267.93    138.03 o 
  -9  16   4        0.65        0.00    194.15 o 
  -8  16   4      357.02      194.76    141.30 o 
  -7  16   4      953.41      903.00     87.94 o 
  -6  16   4      138.95      138.44     82.37 o 
  -5  16   4      539.30      591.73     90.66 o 
  -4  16   4       15.97       39.33     72.27 o 
  -3  16   4      202.71      239.15     68.29 o 
  -2  16   4        0.54        6.99     25.90 o 
  -1  16   4      754.74      863.11     77.00 o 
   0  16   4       58.79       56.57     35.42 o 
   1  16   4     1254.38     1298.88     47.58 o 
   2  16   4      688.85      708.41     38.19 o 
   3  16   4      680.95      659.57     45.54 o 
   4  16   4      320.75      356.48     49.55 o 
   5  16   4     1081.27     1145.22    110.64 o 
   6  16   4       99.27      177.82     74.22 o 
   7  16   4      175.25      252.51    137.71 o 
   8  16   4        5.76        0.00     92.81 o 
   9  16   4        3.13       13.49    107.73 o 
 -11  17   4     2069.07     2207.84    163.34 o 
 -10  17   4      267.06       79.94    144.22 o 
  -9  17   4     4375.59     4700.12    147.04 o 
  -8  17   4       34.87       20.11    153.00 o 
  -7  17   4     6904.26     6848.00    281.97 o 
  -6  17   4     1340.45     1404.64     87.37 o 
  -5  17   4     2404.92     2634.82     86.88 o 
  -4  17   4     6771.73     7158.46     88.94 o 
  -3  17   4      137.18      277.66     83.69 o 
  -2  17   4    14366.82    15157.25    132.28 o 
  -1  17   4     4434.99     4705.52     82.90 o 
   0  17   4     8418.98     8578.99    145.13 o 
   1  17   4    12530.90    12667.62    171.36 o 
   2  17   4     2467.55     2488.75     54.27 o 
   3  17   4     8199.49     7761.76     92.61 o 
   4  17   4     1215.81     1100.70     88.53 o 
   5  17   4     2529.16     2594.20     73.96 o 
   6  17   4     1942.41     1865.55     86.99 o 
   7  17   4      864.24      982.24    128.29 o 
   8  17   4     2922.41     2928.42     92.36 o 
   9  17   4        9.10      107.69    106.69 o 
 -10  18   4     5676.72     6096.03    169.20 o 
  -9  18   4        0.43      168.16    178.43 o 
  -8  18   4     5939.62     6401.35    143.26 o 
  -7  18   4     2465.72     2428.82    190.58 o 
  -6  18   4     6350.80     6662.42    115.08 o 
  -5  18   4    12965.18    13664.66    121.72 o 
  -4  18   4      178.06      260.55    127.59 o 
  -3  18   4    13756.60    14707.04    559.91 o 
  -2  18   4      282.56      251.46     34.79 o 
  -1  18   4    23227.54    24052.37    257.81 o 
   0  18   4     8614.52     8614.59    181.38 o 
   1  18   4     6389.91     6444.00     76.86 o 
   2  18   4     7182.50     7412.89    129.92 o 
   3  18   4      152.34        0.00     76.40 o 
   4  18   4    10726.65    10655.64    138.78 o 
   5  18   4     2781.91     2927.85     94.30 o 
   6  18   4     3573.94     3710.85     81.72 o 
   7  18   4     4618.81     4701.35     91.15 o 
   8  18   4      107.31       64.21    101.54 o 
 -10  19   4      154.52      158.14    157.93 o 
  -9  19   4     4013.05     4333.28    297.85 o 
  -8  19   4       92.99      268.47    132.87 o 
  -7  19   4     2730.44     3000.67    106.75 o 
  -6  19   4     4915.02     4984.62    104.30 o 
  -5  19   4     1628.91     1629.19    148.65 o 
  -4  19   4     4075.53     4344.79     90.16 o 
  -3  19   4      551.17      390.46     81.91 o 
  -2  19   4    12948.23    12798.44    386.50 o 
  -1  19   4     1811.64     1828.55    105.23 o 
   0  19   4     6442.69     6402.05     67.78 o 
   1  19   4     5344.45     5172.21     63.82 o 
   2  19   4       93.34       10.65     54.84 o 
   3  19   4     5987.89     5893.65    105.60 o 
   4  19   4     1209.91     1185.21     71.10 o 
   5  19   4     5282.51     5475.92    157.60 o 
   6  19   4     1308.25     1374.09     93.72 o 
   7  19   4      802.96      968.48     83.75 o 
   8  19   4     2712.51     2777.94    137.73 o 
 -10  20   4      205.51      345.26    160.15 o 
  -9  20   4       19.80       76.30    145.84 o 
  -8  20   4       54.22      223.16    134.51 o 
  -7  20   4      329.53      318.15     75.90 o 
  -6  20   4       55.15        0.00    115.13 o 
  -5  20   4       31.80        0.00    126.06 o 
  -4  20   4      187.86      220.96     84.38 o 
  -3  20   4      128.84      130.29     65.85 o 
  -2  20   4      207.92      214.25     50.58 o 
  -1  20   4      597.04      628.45     41.63 o 
   0  20   4      367.10      380.91     54.80 o 
   1  20   4       44.82       65.27     58.20 o 
   2  20   4     1307.57     1263.87     70.11 o 
   3  20   4       40.16      107.00     69.86 o 
   4  20   4      850.95      802.00     77.70 o 
   5  20   4       35.66        0.00     80.99 o 
   6  20   4      181.77       89.65    126.25 o 
   7  20   4       13.58        4.14     95.10 o 
   8  20   4       19.46        0.00     95.55 o 
  -9  21   4     1249.11     1489.55    272.89 o 
  -8  21   4       11.08        0.00    140.05 o 
  -7  21   4     1277.46     1088.07     69.98 o 
  -6  21   4      672.69      584.65    147.10 o 
  -5  21   4     1007.50     1095.25     97.65 o 
  -4  21   4     3280.36     3528.20    206.26 o 
  -3  21   4       73.22       66.16     83.09 o 
  -2  21   4     2125.67     1948.20     96.53 o 
  -1  21   4      605.97      514.63     48.86 o 
   0  21   4     2960.74     2969.70    122.00 o 
   1  21   4      930.91      885.31     53.37 o 
   2  21   4       67.45       13.70     58.54 o 
   3  21   4      785.68      835.10     66.63 o 
   4  21   4      432.05      504.78     78.86 o 
   5  21   4     1117.56     1032.04     89.17 o 
   6  21   4      961.16     1028.90     90.72 o 
   7  21   4      124.20      205.42     81.34 o 
  -9  22   4       30.04        0.00    173.50 o 
  -8  22   4     6122.20     6404.21    164.16 o 
  -7  22   4      899.90      831.49     79.53 o 
  -6  22   4     6228.43     6399.51    253.92 o 
  -5  22   4     4719.37     5539.90    108.41 o 
  -4  22   4      156.35       20.36    102.94 o 
  -3  22   4     8929.54     9691.82    194.73 o 
  -2  22   4     1617.96     1531.85     66.11 o 
  -1  22   4     6238.04     5776.89    363.92 o 
   0  22   4     5352.71     5224.59    296.14 o 
   1  22   4     1924.23     1938.59    123.81 o 
   2  22   4     6968.71     6864.07     67.75 o 
   3  22   4      161.30      205.60     66.14 o 
   4  22   4     5159.57     4888.53     81.56 o 
   5  22   4     1594.86     1518.75     80.61 o 
   6  22   4     2298.68     2285.34    114.43 o 
   7  22   4     2638.60     2701.55    134.16 o 
  -8  23   4      352.85      229.90    218.50 o 
  -7  23   4     5260.96     5422.78    269.81 o 
  -6  23   4     2653.77     2750.23    115.25 o 
  -5  23   4     1573.33     1674.06    103.23 o 
  -4  23   4     4548.32     5091.69    105.91 o 
  -3  23   4       62.83       67.79     46.51 o 
  -2  23   4     9343.80     9175.01    273.08 o 
  -1  23   4     2739.69     2682.55    146.67 o 
   0  23   4     3599.98     3472.93    158.61 o 
   1  23   4     6750.59     7056.36    231.31 o 
   2  23   4      972.10      893.98     93.07 o 
   3  23   4     4265.56     4298.52     97.64 o 
   4  23   4      395.41      367.38     90.48 o 
   5  23   4     3928.71     3943.75    122.72 o 
   6  23   4     2490.90     2240.80    126.91 o 
  -8  24   4     1067.63     1207.06    162.95 o 
  -7  24   4      371.15      573.12    275.66 o 
  -6  24   4      902.93      830.68     64.11 o 
  -5  24   4     1920.10     1915.87    122.85 o 
  -4  24   4       26.12        0.00    115.41 o 
  -3  24   4     2541.33     1907.84    414.20 o 
  -2  24   4      290.52      265.27     70.75 o 
  -1  24   4     1583.39     1581.35    125.38 o 
   0  24   4     1867.36     1739.52     80.79 o 
   1  24   4      564.38      569.07     59.93 o 
   2  24   4      486.79      587.42     65.71 o 
   3  24   4       32.08        0.00     58.65 o 
   4  24   4     1172.99     1177.86     74.47 o 
   5  24   4      316.92      292.43     93.57 o 
   6  24   4      494.08      544.44     92.43 o 
  -7  25   4       49.91        0.00    153.29 o 
  -6  25   4        2.29        0.00    120.14 o 
  -5  25   4      172.43       99.78    113.16 o 
  -4  25   4       97.40       62.60    100.24 o 
  -3  25   4      101.09        0.00     96.45 o 
  -2  25   4      271.36      280.00     62.35 o 
  -1  25   4       61.79       83.60     46.69 o 
   0  25   4      223.83      348.56     81.30 o 
   1  25   4      153.62        0.00     83.96 o 
   2  25   4      203.22      222.51     87.55 o 
   3  25   4      129.08      147.14     61.53 o 
   4  25   4       72.93      193.60     91.43 o 
   5  25   4      108.21       64.15     88.31 o 
  -7  26   4      578.05      780.71    199.49 o 
  -6  26   4      748.52      784.98     79.53 o 
  -5  26   4     1135.36     1285.85     91.18 o 
  -4  26   4      612.74      771.76    111.95 o 
  -3  26   4     3093.44     3333.35    108.86 o 
  -2  26   4      417.64      417.62     81.32 o 
  -1  26   4     3252.68     2847.25    227.53 o 
   0  26   4     2124.22     2014.13    125.72 o 
   1  26   4     1687.90     1603.85    102.43 o 
   2  26   4     1351.34     1256.47     83.05 o 
   3  26   4      270.37      388.98    120.50 o 
   4  26   4     2802.83     2617.60    117.70 o 
  -6  27   4     1107.22     1429.55    156.10 o 
  -5  27   4     1424.96     1587.75    102.50 o 
  -4  27   4     4279.64     4291.08    174.80 o 
  -3  27   4        6.79      143.74    119.84 o 
  -2  27   4     6840.28     7060.89    118.09 o 
  -1  27   4     2488.08     2274.50    207.54 o 
   0  27   4     3869.93     4001.59    228.50 o 
   1  27   4     3582.88     3294.63    159.69 o 
   2  27   4      407.34      471.47     74.74 o 
   3  27   4     2770.53     2656.45     72.39 o 
   4  27   4      385.10      409.66     85.52 o 
  -5  28   4     1012.65     1106.37    135.11 o 
  -4  28   4      119.20      209.48     96.20 o 
  -3  28   4     2950.93     3324.87    267.80 o 
  -2  28   4      125.14        0.00    112.34 o 
  -1  28   4     3349.42     3638.78    144.44 o 
   0  28   4     1843.53     1445.52    145.94 o 
   1  28   4     1043.88      913.12     67.10 o 
   2  28   4     2435.25     2225.87    148.46 o 
   3  28   4       60.75      101.72     92.36 o 
  -3  29   4       62.32        0.00     87.44 o 
  -2  29   4      185.52      221.68    155.69 o 
  -1  29   4       37.43       25.91     63.59 o 
   0  29   4       73.54      194.20     64.55 o 
   1  29   4      167.49      119.38     82.99 o 
 -13   1   5      247.45      408.03     75.58 o 
 -12   1   5     1735.15     1873.72     62.40 o 
 -11   1   5     2301.76     2194.75     61.21 o 
 -10   1   5     1409.01     1519.97    113.93 o 
  -9   1   5     5097.83     5020.54     51.34 o 
  -8   1   5       12.20       40.65     41.68 o 
  -7   1   5     6187.80     5964.99     41.42 o 
  -6   1   5     1005.97     1032.51     41.35 o 
  -5   1   5     4641.01     4338.07     36.35 o 
  -4   1   5    34065.99    35720.77    125.05 o 
  -3   1   5     2330.36     2350.37     36.83 o 
  -2   1   5    17088.84    16391.74    131.17 o 
  -1   1   5     2445.71     2330.67     47.38 o 
   0   1   5    20609.41    21123.78    482.37 o 
   1   1   5     7791.78     8209.01     96.93 o 
   2   1   5     2186.06     1996.80     68.48 o 
   3   1   5     6570.85     6180.03     59.66 o 
   4   1   5        8.22      114.21     80.20 o 
   5   1   5     4612.75     4559.32     83.85 o 
   6   1   5     2468.48     2719.78     82.57 o 
   7   1   5     1176.85     1409.91    126.28 o 
   8   1   5     1911.02     2089.95    105.35 o 
   9   1   5      258.70      503.85    154.09 o 
  10   1   5     1508.51     1719.24    200.86 o 
 -13   2   5     5733.14     5280.77    166.58 o 
 -12   2   5     2588.94     2620.60     92.39 o 
 -11   2   5     4200.12     4188.35     76.83 o 
 -10   2   5     7619.91     7759.93     78.30 o 
  -9   2   5      600.03      611.89     52.99 o 
  -8   2   5    15774.46    15952.12     81.89 o 
  -7   2   5      895.92      808.73     36.87 o 
  -6   2   5    16566.73    16390.41     61.63 o 
  -5   2   5    17247.61    17145.32     88.65 o 
  -4   2   5    11775.13    11377.11     92.59 o 
  -3   2   5    54714.91    55775.40    249.31 o 
  -2   2   5      978.76     1054.08     51.75 o 
  -1   2   5    26262.60    24611.93    237.18 o 
   0   2   5    14610.93    14485.46    109.58 o 
   1   2   5    38400.30    37149.77    171.34 o 
   2   2   5    28982.39    28058.99    121.83 o 
   3   2   5      277.37      318.60     58.19 o 
   4   2   5    18726.03    17925.57    185.44 o 
   5   2   5     1477.24     1506.63    107.88 o 
   6   2   5     7305.01     7137.72     82.14 o 
   7   2   5     5547.88     5731.47     92.48 o 
   8   2   5     1659.73     1649.41    108.63 o 
   9   2   5     4401.14     4539.82    195.74 o 
  10   2   5       67.42      401.92    231.75 o 
 -13   3   5      305.86      403.24     83.56 o 
 -12   3   5     3214.67     3442.72     77.58 o 
 -11   3   5     2242.06     2328.24     78.33 o 
 -10   3   5     1455.61     1789.31    236.37 o 
  -9   3   5     8555.42     8582.18     71.08 o 
  -8   3   5      164.55      131.92     46.11 o 
  -7   3   5    16784.78    17370.19     78.44 o 
  -6   3   5     1149.35     1092.69     37.12 o 
  -5   3   5    28392.36    28781.28    198.73 o 
  -4   3   5    38158.91    38419.14    138.97 o 
  -3   3   5      504.60      543.18     44.76 o 
  -2   3   5    26483.33    25385.38    235.36 o 
  -1   3   5     4199.64     4068.54     52.28 o 
   0   3   5    22675.67    22230.50    171.61 o 
   1   3   5    29189.57    28152.26    224.06 o 
   2   3   5     3799.05     3357.93     55.82 o 
   3   3   5    26381.59    24467.05     85.53 o 
   4   3   5        1.06       79.32    102.89 o 
   5   3   5    16902.71    16272.49    177.08 o 
   6   3   5     2437.01     2380.29    166.54 o 
   7   3   5     3168.85     3365.55    100.99 o 
   8   3   5     3634.91     3966.49    115.65 o 
   9   3   5      135.21      293.10    140.98 o 
  10   3   5     3515.45     3532.65    167.03 o 
 -13   4   5      867.02      759.04     84.29 o 
 -12   4   5      206.24      184.34     75.90 o 
 -11   4   5      326.27      679.81     97.83 o 
 -10   4   5      675.50      759.17    106.01 o 
  -9   4   5       20.34      181.95    133.10 o 
  -8   4   5     1222.52     1287.70     40.52 o 
  -7   4   5      952.17      951.54     38.61 o 
  -6   4   5     2056.64     2048.88     29.36 o 
  -5   4   5      383.39      395.63     27.65 o 
  -4   4   5     7838.83     7948.36     85.83 o 
  -3   4   5     7030.44     6744.35     43.95 o 
  -2   4   5     1042.60      953.26     61.34 o 
  -1   4   5     3137.05     3053.16     50.27 o 
   0   4   5      784.11      798.30     53.57 o 
   1   4   5      198.17      247.82     55.34 o 
   2   4   5      529.57      530.06     49.60 o 
   3   4   5      470.03      567.34    123.98 o 
   4   4   5     4192.39     4036.12     63.62 o 
   5   4   5      146.01      222.51     66.17 o 
   6   4   5     1421.54     1408.42    111.69 o 
   7   4   5      167.60      455.05    131.94 o 
   8   4   5      551.00      494.53    149.60 o 
   9   4   5      546.41      455.31    142.04 o 
  10   4   5        8.22       39.17    428.52 o 
 -13   5   5        1.02       87.16     73.53 o 
 -12   5   5     1266.16     1092.51     92.71 o 
 -11   5   5      480.02      487.87     57.83 o 
 -10   5   5      358.64      389.74     55.07 o 
  -9   5   5      540.18      473.09     88.41 o 
  -8   5   5       17.65      176.11     97.69 o 
  -7   5   5     4985.94     5142.79     51.34 o 
  -6   5   5      938.20     1000.55     36.78 o 
  -5   5   5     1146.18     1284.06     35.99 o 
  -4   5   5      382.81      393.17     39.16 o 
  -3   5   5     1676.51     1606.45     43.20 o 
  -2   5   5     2700.01     2572.16     37.65 o 
  -1   5   5       96.57       68.83     36.29 o 
   0   5   5     2322.84     2398.84     56.95 o 
   1   5   5     1189.58     1198.48     62.05 o 
   2   5   5     1705.75     1726.44     57.61 o 
   3   5   5     4514.05     4185.77     72.42 o 
   4   5   5      185.24      175.02     60.35 o 
   5   5   5      137.63      274.44     72.48 o 
   6   5   5     1107.08     1066.62    142.81 o 
   7   5   5      542.73      756.79    107.30 o 
   8   5   5      312.92      328.57    210.74 o 
   9   5   5      162.57      366.94    167.19 o 
  10   5   5      483.07      717.21    204.32 o 
 -12   6   5      758.08      714.89     63.86 o 
 -11   6   5     4166.63     4106.00    116.59 o 
 -10   6   5     3680.09     3666.00     56.86 o 
  -9   6   5      219.52      292.49     64.42 o 
  -8   6   5    12333.72    12605.43    128.35 o 
  -7   6   5     1043.41      993.66     36.09 o 
  -6   6   5    19338.54    19506.88    158.75 o 
  -5   6   5    11763.14    11794.99     90.27 o 
  -4   6   5     2686.57     2528.78     44.74 o 
  -3   6   5    22363.66    22391.94    216.54 o 
  -2   6   5      158.80      196.83     34.50 o 
  -1   6   5    27124.89    26546.19    434.88 o 
   0   6   5     1318.15     1198.43     49.99 o 
   1   6   5     6962.36     6677.37    162.54 o 
   2   6   5    31611.24    31338.17    301.50 o 
   3   6   5     1810.71     1651.21     90.30 o 
   4   6   5    25860.81    25997.63    318.22 o 
   5   6   5     1819.16     1806.06     68.29 o 
   6   6   5     3392.59     3219.40    138.78 o 
   7   6   5     3650.74     3642.84    214.09 o 
   8   6   5     1860.29     2038.76    367.95 o 
   9   6   5     3134.11     2986.09    132.70 o 
  10   6   5        1.96      335.02    155.59 o 
 -12   7   5     5789.59     5341.66    237.40 o 
 -11   7   5     3861.26     3834.39    198.61 o 
 -10   7   5     2302.73     2455.68     78.46 o 
  -9   7   5     8447.12     8446.23    154.09 o 
  -8   7   5      313.14      577.67    139.96 o 
  -7   7   5    28115.69    29014.96     95.24 o 
  -6   7   5    10307.59    10185.67     59.27 o 
  -5   7   5    15158.19    14890.07    116.56 o 
  -4   7   5    32367.51    31797.52    366.84 o 
  -3   7   5     3260.20     3121.38     50.08 o 
  -2   7   5    30320.53    29597.75    217.23 o 
  -1   7   5      788.93      548.11     40.82 o 
   0   7   5    20370.27    19690.18    199.68 o 
   1   7   5    16342.81    15845.03     72.31 o 
   2   7   5     4585.81     4494.99     70.64 o 
   3   7   5    29163.17    28884.59    124.85 o 
   4   7   5       47.38        0.00     88.18 o 
   5   7   5    12650.01    12442.53    257.40 o 
   6   7   5     3696.19     3641.73    126.90 o 
   7   7   5     3158.15     3281.94    100.62 o 
   8   7   5     5208.86     5518.65    211.26 o 
   9   7   5      350.32      561.60    112.18 o 
  10   7   5     3043.30     3097.74    264.26 o 
 -12   8   5      257.63      270.09    128.29 o 
 -11   8   5     1450.95     1264.43     79.40 o 
 -10   8   5     2353.91     2268.94     55.73 o 
  -9   8   5      168.59      464.66    156.18 o 
  -8   8   5     7168.88     7000.10    126.71 o 
  -7   8   5     1928.09     1995.00     43.88 o 
  -6   8   5    12212.62    12256.34    110.03 o 
  -5   8   5     8299.55     8215.35    166.10 o 
  -4   8   5     3592.46     3749.71     69.11 o 
  -3   8   5    17163.69    16499.04     75.31 o 
  -2   8   5      667.94      756.37     32.07 o 
  -1   8   5     9745.56     9663.98     91.72 o 
   0   8   5    19414.73    19716.80    268.26 o 
   1   8   5    11701.94    12180.85    220.70 o 
   2   8   5    13050.68    13093.33    163.99 o 
   3   8   5      530.02      472.03     46.08 o 
   4   8   5    12843.37    12902.63    136.10 o 
   5   8   5     1046.46     1028.49     84.37 o 
   6   8   5     1715.09     1869.56     92.87 o 
   7   8   5      995.43     1331.65    178.55 o 
   8   8   5      503.11      628.24    117.72 o 
   9   8   5     2315.23     2463.26    186.46 o 
  10   8   5        7.94       53.14    161.38 o 
 -12   9   5        8.14        8.20     57.15 o 
 -11   9   5       37.40       60.30     50.50 o 
 -10   9   5       78.79      123.53     55.38 o 
  -9   9   5        1.36       44.97     50.81 o 
  -8   9   5       13.59       80.17     44.60 o 
  -7   9   5       11.63       75.17     47.85 o 
  -6   9   5     1221.96     1214.06     29.08 o 
  -5   9   5        1.91        0.00     38.96 o 
  -4   9   5      501.66      568.53     43.43 o 
  -3   9   5      183.44      303.62     44.33 o 
  -2   9   5     1099.04     1422.58     51.47 o 
  -1   9   5      223.26      188.72     30.91 o 
   0   9   5       11.22        0.00     41.12 o 
   1   9   5      566.58      665.83     41.56 o 
   2   9   5      697.36      675.85     82.22 o 
   3   9   5     1776.84     1743.78     84.71 o 
   4   9   5      423.46      375.90     63.69 o 
   5   9   5      556.93      513.81     54.76 o 
   6   9   5      159.33      120.16     74.85 o 
   7   9   5       83.01       19.92     88.13 o 
   8   9   5       26.37       60.96    126.75 o 
   9   9   5        5.51      133.58     88.65 o 
  10   9   5       15.75        0.00    205.95 o 
 -12  10   5      728.95      707.74     79.17 o 
 -11  10   5     1523.05     1485.92     61.96 o 
 -10  10   5     2865.90     2750.77    155.02 o 
  -9  10   5       69.23       25.64     49.36 o 
  -8  10   5     8240.63     7877.74    205.59 o 
  -7  10   5      237.34      235.71     29.14 o 
  -6  10   5     7599.15     7968.45    152.24 o 
  -5  10   5     5345.74     5415.03     93.60 o 
  -4  10   5     5118.44     5177.19     53.29 o 
  -3  10   5    12873.44    12373.07    169.35 o 
  -2  10   5        1.26        0.54     27.67 o 
  -1  10   5     7315.55     7069.46     83.08 o 
   0  10   5     1350.36     1195.42     43.52 o 
   1  10   5     4974.13     4983.74    135.22 o 
   2  10   5     4576.42     4410.22     58.78 o 
   3  10   5      425.71      502.59    141.21 o 
   4  10   5     7488.91     7368.42     79.91 o 
   5  10   5     1179.46     1226.79    105.91 o 
   6  10   5     2932.94     2752.30     60.26 o 
   7  10   5     1647.24     1630.25     79.49 o 
   8  10   5      470.48      444.20     66.05 o 
   9  10   5     2105.23     2384.10    159.23 o 
 -12  11   5     2942.20     2938.17    147.34 o 
 -11  11   5     2438.08     2245.68    108.76 o 
 -10  11   5     1831.78     1699.74     98.13 o 
  -9  11   5     7060.99     6875.71    222.56 o 
  -8  11   5       89.69       99.74     48.70 o 
  -7  11   5    12101.14    12451.80    269.63 o 
  -6  11   5     4190.87     4196.27     71.20 o 
  -5  11   5     9666.06    10083.48     87.39 o 
  -4  11   5    21936.11    22872.58    355.14 o 
  -3  11   5     3456.24     3319.11     48.09 o 
  -2  11   5    30156.71    29969.00    318.65 o 
  -1  11   5     2818.29     2744.23     40.19 o 
   0  11   5    18228.69    17744.08    243.16 o 
   1  11   5     7453.64     7523.15    153.71 o 
   2  11   5     7916.08     7877.92    165.65 o 
   3  11   5    21368.95    20743.01    205.99 o 
   4  11   5      872.01      857.43     71.54 o 
   5  11   5     8514.28     8378.09    179.08 o 
   6  11   5     1525.69     1668.18    117.88 o 
   7  11   5     4666.35     4157.86    262.82 o 
   8  11   5     4034.14     3979.40     84.05 o 
   9  11   5      142.37      191.46    238.52 o 
 -12  12   5      918.71      961.36    146.29 o 
 -11  12   5     1953.53     2116.09    173.20 o 
 -10  12   5     4746.53     4575.69    226.81 o 
  -9  12   5     1067.04      953.57     93.38 o 
  -8  12   5     8660.71     9136.71    261.45 o 
  -7  12   5     1209.37     1444.65    177.94 o 
  -6  12   5     9373.06     9430.10    161.81 o 
  -5  12   5    12350.33    13119.32    242.02 o 
  -4  12   5     3757.80     3824.14     77.22 o 
  -3  12   5    16924.92    16817.52     99.79 o 
  -2  12   5        1.04        0.00     50.79 o 
  -1  12   5    28496.99    29398.80    633.99 o 
   0  12   5     8595.50     8227.08     58.31 o 
   1  12   5     7364.35     6993.84     85.07 o 
   2  12   5    16608.33    16489.72    189.83 o 
   3  12   5      434.39      331.43     77.75 o 
   4  12   5     9445.20     9328.12     91.65 o 
   5  12   5      504.87      475.23     84.48 o 
   6  12   5     5477.28     5449.03    201.01 o 
   7  12   5     2926.94     2883.78     83.28 o 
   8  12   5      764.48      714.46     79.15 o 
   9  12   5     2921.01     3004.13    124.05 o 
 -11  13   5      128.14      387.07    207.71 o 
 -10  13   5      575.57      380.91    163.06 o 
  -9  13   5     1199.59     1085.07     95.60 o 
  -8  13   5        9.91        1.69     49.58 o 
  -7  13   5     1457.56     1423.17    116.41 o 
  -6  13   5     2891.11     3170.84    147.32 o 
  -5  13   5     1426.09     1513.51    147.81 o 
  -4  13   5     2292.13     2303.33     70.95 o 
  -3  13   5      635.65      672.22     36.40 o 
  -2  13   5     3817.60     3824.40     85.54 o 
  -1  13   5     1133.13     1178.36     42.44 o 
   0  13   5     1021.48      922.45     52.29 o 
   1  13   5     6134.36     6030.33    157.73 o 
   2  13   5     1239.78     1345.18     54.24 o 
   3  13   5     1985.60     2014.97     98.56 o 
   4  13   5        0.65       69.34     70.73 o 
   5  13   5     2069.76     2214.89     74.59 o 
   6  13   5      200.91      257.73     77.43 o 
   7  13   5      364.92      378.88     45.39 o 
   8  13   5      614.70      674.95    134.73 o 
   9  13   5       16.13       86.88    185.02 o 
 -11  14   5      463.95      508.93    209.87 o 
 -10  14   5      763.24     1100.38    133.60 o 
  -9  14   5       55.08      202.36    124.78 o 
  -8  14   5      670.21      705.08     64.16 o 
  -7  14   5      724.56      717.89     61.78 o 
  -6  14   5      867.44      756.90     95.16 o 
  -5  14   5     1162.18     1187.88     72.29 o 
  -4  14   5      496.05      598.98     60.96 o 
  -3  14   5     3585.24     3586.49     87.57 o 
  -2  14   5     1290.01     1410.06     41.22 o 
  -1  14   5     3517.27     3548.37     71.56 o 
   0  14   5      651.50      707.79     44.72 o 
   1  14   5      182.07      104.95     59.21 o 
   2  14   5     1627.27     1495.37    114.18 o 
   3  14   5       74.80       79.54     86.51 o 
   4  14   5     1265.15     1425.78    120.99 o 
   5  14   5       97.01      458.32    156.55 o 
   6  14   5      719.80      667.17     48.99 o 
   7  14   5      393.07      204.54     72.85 o 
   8  14   5      358.15      487.90    107.15 o 
   9  14   5      155.54      285.02    100.44 o 
 -11  15   5     2472.88     2620.10    201.55 o 
 -10  15   5      836.11     1116.69    137.91 o 
  -9  15   5     7228.10     7928.21    146.38 o 
  -8  15   5      196.98      169.88     61.96 o 
  -7  15   5     8431.88     8719.81    278.63 o 
  -6  15   5     3116.05     3293.73     89.03 o 
  -5  15   5     4272.72     4479.15     74.74 o 
  -4  15   5    12412.35    13091.36    264.26 o 
  -3  15   5      235.60      193.05     53.52 o 
  -2  15   5    18574.03    19995.96    395.31 o 
  -1  15   5     2114.33     2361.23     46.96 o 
   0  15   5    11280.43    11152.05    173.38 o 
   1  15   5     7218.92     7167.90     81.02 o 
   2  15   5     2273.17     2127.29     64.21 o 
   3  15   5    10531.32    10774.09    261.15 o 
   4  15   5       40.30        7.12     83.86 o 
   5  15   5     7749.93     8190.21    143.92 o 
   6  15   5     2714.51     2408.44    195.80 o 
   7  15   5     2276.32     1955.21    199.28 o 
   8  15   5     2207.35     2328.05    158.22 o 
 -11  16   5     1472.34     1754.63    156.50 o 
 -10  16   5     4087.37     4704.04    150.94 o 
  -9  16   5      764.13      880.25    133.54 o 
  -8  16   5     6855.37     7428.44    202.84 o 
  -7  16   5      184.34      212.42     52.78 o 
  -6  16   5     6294.57     6317.36     97.78 o 
  -5  16   5     9874.62    10525.84    100.86 o 
  -4  16   5     5649.93     5870.32    173.30 o 
  -3  16   5    22492.79    22778.28    375.11 o 
  -2  16   5       37.56       39.35     57.22 o 
  -1  16   5    18259.59    19315.99    234.09 o 
   0  16   5     7703.99     7487.69    108.43 o 
   1  16   5    11516.44    11057.21    189.14 o 
   2  16   5     8524.80     8895.33    199.02 o 
   3  16   5       25.26      101.72     69.24 o 
   4  16   5     5508.15     5618.87    182.77 o 
   5  16   5      695.47      665.26     76.35 o 
   6  16   5     8000.93     8414.25    126.95 o 
   7  16   5     2003.50     1746.89    135.40 o 
   8  16   5      525.22      713.12    129.51 o 
 -10  17   5      322.80      201.14    168.73 o 
  -9  17   5     3177.94     3090.44    143.56 o 
  -8  17   5       56.79      132.11    108.76 o 
  -7  17   5     2756.14     3133.26    103.61 o 
  -6  17   5     2096.51     2103.01    141.28 o 
  -5  17   5     2326.36     2292.76     89.49 o 
  -4  17   5     6872.50     7162.17    266.11 o 
  -3  17   5      704.06      732.04     36.61 o 
  -2  17   5     8828.35     9355.92    277.82 o 
  -1  17   5      943.79     1091.43     68.74 o 
   0  17   5     7175.16     7396.68     91.31 o 
   1  17   5     3573.98     3462.30     94.65 o 
   2  17   5      913.94      870.58     97.77 o 
   3  17   5     2099.07     2125.93     88.61 o 
   4  17   5       17.04        0.00     84.60 o 
   5  17   5     7233.86     7040.41    212.05 o 
   6  17   5      521.86      535.75     67.79 o 
   7  17   5      950.34     1115.42     99.87 o 
   8  17   5     1434.12     1558.16    186.33 o 
 -10  18   5       14.92      120.59    150.71 o 
  -9  18   5       32.48       98.46    141.50 o 
  -8  18   5       25.32       66.19    127.19 o 
  -7  18   5      325.87      194.79    101.33 o 
  -6  18   5       20.30      166.45    152.10 o 
  -5  18   5      322.17      308.39    164.98 o 
  -4  18   5     1462.09     1514.78     87.05 o 
  -3  18   5      489.06      508.19     58.12 o 
  -2  18   5        2.41        2.04     35.01 o 
  -1  18   5       41.93       91.58     55.80 o 
   0  18   5       29.11        0.18     46.69 o 
   1  18   5      155.18      108.76     45.66 o 
   2  18   5      179.30      258.98     71.11 o 
   3  18   5      290.18      206.85     54.40 o 
   4  18   5       61.02      182.92     61.65 o 
   5  18   5        1.02       77.75     68.96 o 
   6  18   5       13.59      133.11     94.49 o 
   7  18   5       82.16      230.01     90.43 o 
   8  18   5        0.30        0.02    140.48 o 
 -10  19   5      676.00      957.35    157.90 o 
  -9  19   5     2301.35     2189.37    188.85 o 
  -8  19   5       50.67       25.49     99.22 o 
  -7  19   5     3227.21     3557.71    111.43 o 
  -6  19   5     1263.47     1376.11    138.47 o 
  -5  19   5     1113.76     1129.03    100.86 o 
  -4  19   5     3266.21     3677.28    104.97 o 
  -3  19   5      185.61      188.29     55.63 o 
  -2  19   5     4289.92     4357.50    133.71 o 
  -1  19   5      140.23      261.39     42.83 o 
   0  19   5     6161.81     6072.19    102.14 o 
   1  19   5     1331.23     1324.13     71.57 o 
   2  19   5     1631.84     1599.25     75.52 o 
   3  19   5     2745.97     2567.50     68.55 o 
   4  19   5        8.64      104.38     85.87 o 
   5  19   5     1726.13     1592.12     84.72 o 
   6  19   5      856.30      863.76    109.33 o 
   7  19   5      543.85      503.62    104.30 o 
  -9  20   5      500.30     1038.34    154.00 o 
  -8  20   5     6855.16     7235.82    131.93 o 
  -7  20   5      486.76      759.12    106.88 o 
  -6  20   5     7725.52     8157.49    137.44 o 
  -5  20   5     7306.75     7408.96    127.06 o 
  -4  20   5     1020.67     1006.64     91.07 o 
  -3  20   5     9902.83     9243.25    405.69 o 
  -2  20   5       24.35       44.24     35.55 o 
  -1  20   5    14696.71    15159.32    307.02 o 
   0  20   5     1976.37     1971.90     57.61 o 
   1  20   5     2485.44     2568.38     57.43 o 
   2  20   5     7076.14     7161.66    217.47 o 
   3  20   5      455.68      442.97     55.87 o 
   4  20   5     7909.57     7921.08    225.12 o 
   5  20   5      638.22      680.64    112.27 o 
   6  20   5     4263.77     4151.25    149.52 o 
   7  20   5     2393.48     2488.40    107.38 o 
  -9  21   5     3998.21     4263.32    169.42 o 
  -8  21   5       85.58      251.72    118.98 o 
  -7  21   5     4844.30     5164.33    170.96 o 
  -6  21   5     2488.21     2442.85    111.15 o 
  -5  21   5     3629.96     3693.98    108.88 o 
  -4  21   5     5126.22     5784.69    126.80 o 
  -3  21   5       29.28       42.00     44.48 o 
  -2  21   5     9822.90     9905.04    318.75 o 
  -1  21   5      220.73      257.06     44.51 o 
   0  21   5     5134.63     5401.05    176.81 o 
   1  21   5     4140.20     4488.48     96.21 o 
   2  21   5     1090.79     1087.81     62.60 o 
   3  21   5     5863.10     5685.38    176.55 o 
   4  21   5       73.04        0.00     77.48 o 
   5  21   5     4433.55     4415.79    137.71 o 
   6  21   5     1040.78     1091.29    100.22 o 
   7  21   5     1413.43     1339.90    131.59 o 
  -9  22   5        3.79       22.28    162.27 o 
  -8  22   5      451.60      458.31    125.19 o 
  -7  22   5      104.15       49.38    114.36 o 
  -6  22   5      484.75      551.26    161.68 o 
  -5  22   5      861.30      806.39    106.22 o 
  -4  22   5      175.05       38.40    112.82 o 
  -3  22   5     1053.03      904.66    160.13 o 
  -2  22   5       13.98       41.47     47.19 o 
  -1  22   5     1451.30     1372.84    174.96 o 
   0  22   5      677.17      620.04     53.61 o 
   1  22   5      267.93      307.13     75.99 o 
   2  22   5      627.71      625.69     61.69 o 
   3  22   5      151.91      202.22     73.16 o 
   4  22   5     1247.36     1366.79     80.68 o 
   5  22   5      199.47      226.54     95.82 o 
   6  22   5      728.22      545.00    118.14 o 
  -8  23   5       13.71        0.00    159.59 o 
  -7  23   5      652.13      751.62    167.14 o 
  -6  23   5      270.76      274.90    147.97 o 
  -5  23   5      207.54      360.41    129.48 o 
  -4  23   5      117.72      263.77    123.70 o 
  -3  23   5        2.11       15.33     49.39 o 
  -2  23   5      937.17      833.57     62.67 o 
  -1  23   5       12.70       45.67     45.72 o 
   0  23   5      720.68      613.19     69.95 o 
   1  23   5      358.88      418.16     66.50 o 
   2  23   5       29.96        6.08     63.05 o 
   3  23   5      683.87      483.36     82.62 o 
   4  23   5       16.38      133.28     78.19 o 
   5  23   5      336.73      336.18     84.74 o 
   6  23   5       60.41       71.03    129.31 o 
  -8  24   5     3323.00     3679.61    382.91 o 
  -7  24   5      697.73      900.04    124.43 o 
  -6  24   5     3038.12     3057.08    139.20 o 
  -5  24   5     1666.33     1933.47    129.16 o 
  -4  24   5     1733.62     1898.14    105.57 o 
  -3  24   5     4395.55     4751.72    133.96 o 
  -2  24   5      176.48      170.67     51.87 o 
  -1  24   5     4378.49     4280.52    360.20 o 
   0  24   5     1232.54     1230.56     66.86 o 
   1  24   5     2162.92     2196.92     82.11 o 
   2  24   5     3075.92     2896.44    107.13 o 
   3  24   5       74.12      118.47     74.51 o 
   4  24   5     3593.94     3405.44    119.11 o 
   5  24   5      270.26      112.74     87.00 o 
  -7  25   5     3226.67     3695.93    217.18 o 
  -6  25   5     2075.48     2247.36    126.14 o 
  -5  25   5     1787.47     2023.63    115.66 o 
  -4  25   5     3535.81     3763.70    116.67 o 
  -3  25   5      669.14      621.12    155.56 o 
  -2  25   5     7629.35     8057.23    115.28 o 
  -1  25   5      717.32      692.79     59.01 o 
   0  25   5     4370.90     4146.38    256.39 o 
   1  25   5     2731.08     2600.75    123.17 o 
   2  25   5     1455.28     1383.73     70.35 o 
   3  25   5     4529.38     4297.27     99.96 o 
   4  25   5      118.26      167.88     80.87 o 
  -6  26   5      787.53     1070.33    154.35 o 
  -5  26   5     1568.08     1918.95    136.73 o 
  -4  26   5      202.46      205.51    135.17 o 
  -3  26   5     2975.94     3093.01    222.82 o 
  -2  26   5        2.69       89.41     78.34 o 
  -1  26   5     2680.66     2408.88    225.63 o 
   0  26   5      401.42      436.85     57.61 o 
   1  26   5     1423.51     1405.04    104.69 o 
   2  26   5     1638.98     1511.12     99.65 o 
   3  26   5      227.85      268.16     77.92 o 
   4  26   5      912.07      966.36    108.76 o 
  -5  27   5       30.11       37.74    131.00 o 
  -4  27   5       26.68       92.57    181.84 o 
  -3  27   5        8.67       86.07    107.44 o 
  -2  27   5      130.53       64.48     49.63 o 
  -1  27   5       18.54       49.78     63.68 o 
   0  27   5        3.77       39.08     91.99 o 
   1  27   5       45.74      146.88     68.37 o 
   2  27   5       21.97       26.65     69.66 o 
   3  27   5        7.13      124.03     76.68 o 
  -4  28   5      349.17      592.02    178.69 o 
  -3  28   5     2213.98     2272.42    139.08 o 
  -2  28   5        0.63      150.27    105.73 o 
  -1  28   5     1573.81     1352.46    173.36 o 
   0  28   5      722.09      581.11    116.14 o 
   1  28   5      851.42      848.15    102.74 o 
   2  28   5      400.73      514.67     65.72 o 
  -2  29   5     4139.85     4669.39    182.70 o 
  -1  29   5      525.26      719.74    116.60 o 
 -13   0   6     4301.38     3788.14    120.85 o 
 -12   0   6      958.02     1227.78    145.46 o 
 -11   0   6     3749.54     3583.79    140.84 o 
 -10   0   6     6968.34     6924.12    129.13 o 
  -9   0   6     2838.95     2771.17    132.98 o 
  -8   0   6    17263.80    17250.59    137.38 o 
  -7   0   6     1026.90     1232.74     74.67 o 
  -6   0   6    15720.25    16061.49     99.74 o 
  -5   0   6     5126.05     5292.06     57.95 o 
  -4   0   6    18774.39    19043.13    187.85 o 
  -3   0   6    38459.77    39896.36    276.11 o 
  -2   0   6     1907.43     1779.03     78.26 o 
  -1   0   6    25599.80    25369.83    136.98 o 
   0   0   6     3013.52     2861.44    101.03 o 
   1   0   6    27226.95    28062.79    161.24 o 
   2   0   6    13895.25    13646.28    106.95 o 
   3   0   6     3817.98     3600.09    164.57 o 
   4   0   6    23047.40    21927.43    227.13 o 
   5   0   6       85.71      167.26    174.89 o 
   6   0   6     7243.54     7782.98    620.05 o 
   7   0   6     2808.44     3682.95    555.49 o 
   8   0   6     4027.06     3981.31    149.62 o 
   9   0   6     3601.80     3647.89    233.91 o 
  10   0   6        2.70        0.00    247.47 o 
 -13   1   6       14.24       72.68     84.56 o 
 -12   1   6     3262.93     3253.74     87.02 o 
 -11   1   6     1275.57     1320.31     86.89 o 
 -10   1   6     1788.43     1759.04     55.77 o 
  -9   1   6     7354.41     7486.64     52.84 o 
  -8   1   6      100.65      149.89     38.47 o 
  -7   1   6    15979.71    15629.39     70.69 o 
  -6   1   6     1927.51     1881.45     87.70 o 
  -5   1   6     6999.77     6553.89     65.52 o 
  -4   1   6     7705.21     7899.95     92.39 o 
  -3   1   6     2281.21     2211.08     57.12 o 
  -2   1   6    21220.90    20181.13    183.78 o 
  -1   1   6      160.16      264.25     58.63 o 
   0   1   6    19149.78    18616.41    130.71 o 
   1   1   6     8180.53     8269.43     88.12 o 
   2   1   6     5614.84     5022.45    135.05 o 
   3   1   6    10700.70    10243.35     75.36 o 
   4   1   6       12.22      118.02     67.42 o 
   5   1   6     7555.92     7388.84     84.17 o 
   6   1   6      972.32     1246.46     97.95 o 
   7   1   6     4521.83     4622.62    123.87 o 
   8   1   6     3014.40     2943.40    112.32 o 
   9   1   6      441.80      667.20    198.19 o 
  10   1   6     1541.66     1656.51    176.40 o 
 -13   2   6      386.31      341.61     80.19 o 
 -12   2   6       39.20      118.84     74.40 o 
 -11   2   6      150.42      248.86    122.30 o 
 -10   2   6       86.06      139.46     51.85 o 
  -9   2   6        3.21        0.00     64.20 o 
  -8   2   6      174.24      191.70     40.25 o 
  -7   2   6       37.29      128.48     48.71 o 
  -6   2   6       59.70       50.38     39.15 o 
  -5   2   6       67.73       74.18     39.42 o 
  -4   2   6      108.02      240.77     51.76 o 
  -3   2   6     2833.08     2778.54     55.50 o 
  -2   2   6      621.20      741.87     49.87 o 
  -1   2   6     3586.10     3784.81     77.18 o 
   0   2   6      105.77       52.73     64.99 o 
   1   2   6     2649.62     2349.86     64.08 o 
   2   2   6     1044.70     1044.15     58.25 o 
   3   2   6      210.26      305.79     68.44 o 
   4   2   6       16.45       94.74     83.04 o 
   5   2   6      105.76       38.95     80.10 o 
   6   2   6      596.56      647.31     96.21 o 
   7   2   6        4.14       90.70    107.72 o 
   8   2   6      309.76      488.07    134.00 o 
   9   2   6       77.82       90.48    149.47 o 
  10   2   6        2.93       87.16    215.11 o 
 -13   3   6       16.41       39.53    101.80 o 
 -12   3   6     1164.82     1249.42     72.44 o 
 -11   3   6      614.74      694.93     74.19 o 
 -10   3   6     1598.11     1744.92     65.42 o 
  -9   3   6      933.38     1001.13     43.75 o 
  -8   3   6      122.44       80.06     38.63 o 
  -7   3   6     5377.09     5194.64     42.57 o 
  -6   3   6     1223.20     1102.10     43.28 o 
  -5   3   6     2058.04     1913.49     36.93 o 
  -4   3   6     6620.64     6869.10     42.47 o 
  -3   3   6     3150.86     3389.22     49.98 o 
  -2   3   6    13717.54    13509.87    189.31 o 
  -1   3   6       91.39      140.17     62.86 o 
   0   3   6     5513.62     5349.66     60.57 o 
   1   3   6     1335.81     1267.90     56.91 o 
   2   3   6     3264.86     2982.69     90.11 o 
   3   3   6     5126.51     4865.04    117.79 o 
   4   3   6      734.73      775.32     90.54 o 
   5   3   6     2427.81     2399.83     97.37 o 
   6   3   6     1036.59     1216.90     90.99 o 
   7   3   6      353.35      424.79    100.58 o 
   8   3   6      746.17      777.82    116.26 o 
   9   3   6      308.60      280.79    123.11 o 
 -12   4   6      275.94      446.15     74.96 o 
 -11   4   6     6005.54     5827.98    107.03 o 
 -10   4   6     3931.15     3905.87     93.66 o 
  -9   4   6     2875.93     3012.51     90.65 o 
  -8   4   6    15967.21    16173.93    113.20 o 
  -7   4   6      343.97      379.89     43.73 o 
  -6   4   6    30603.95    30638.58    172.81 o 
  -5   4   6    14428.25    14205.12    102.86 o 
  -4   4   6     3473.96     3170.43     78.81 o 
  -3   4   6    26295.69    26491.46    127.70 o 
  -2   4   6       46.37        0.00     46.62 o 
  -1   4   6    27351.70    26352.58    100.09 o 
   0   4   6     5031.48     4559.22    109.96 o 
   1   4   6    11595.21    10702.69     74.77 o 
   2   4   6    13145.47    12569.87     75.85 o 
   3   4   6     4598.39     4616.34     93.86 o 
   4   4   6    18334.29    17752.06     95.11 o 
   5   4   6      211.12      262.60     91.10 o 
   6   4   6     6134.95     6369.78    228.04 o 
   7   4   6     3271.08     3271.44    156.44 o 
   8   4   6     2466.10     2647.74    121.58 o 
   9   4   6     2522.55     2698.07    222.12 o 
 -12   5   6     4272.85     4084.42    131.58 o 
 -11   5   6     1659.68     1738.99     62.47 o 
 -10   5   6     3718.85     3804.52     79.44 o 
  -9   5   6    10153.59    10262.60    126.69 o 
  -8   5   6      141.35      132.19     70.41 o 
  -7   5   6    15455.48    15697.61     99.21 o 
  -6   5   6     3811.46     3775.78     56.62 o 
  -5   5   6    33761.49    33988.39    310.19 o 
  -4   5   6    18535.03    18241.51    113.13 o 
  -3   5   6     1881.39     1915.50     55.08 o 
  -2   5   6    29219.85    29798.10    437.19 o 
  -1   5   6     2174.04     2485.57     51.22 o 
   0   5   6    24635.65    24554.77     86.03 o 
   1   5   6     8632.15     8203.93     74.84 o 
   2   5   6     6478.24     5934.83     85.15 o 
   3   5   6    24459.62    23372.52    224.94 o 
   4   5   6      216.36      380.72     84.86 o 
   5   5   6    12130.12    12343.27    163.25 o 
   6   5   6      330.98      283.72     82.75 o 
   7   5   6     4065.32     4435.69    243.00 o 
   8   5   6     3137.88     3344.94    139.81 o 
   9   5   6      570.81      762.89    260.59 o 
 -12   6   6       32.71      266.79    112.25 o 
 -11   6   6     1138.62     1263.68    177.97 o 
 -10   6   6     1640.37     1599.67     61.23 o 
  -9   6   6      737.54      952.64     60.37 o 
  -8   6   6     3474.37     3429.04     66.43 o 
  -7   6   6       96.22       82.27     33.86 o 
  -6   6   6    10417.64    10375.72     83.05 o 
  -5   6   6     6151.73     6077.04     61.69 o 
  -4   6   6     2128.72     2046.20     39.94 o 
  -3   6   6     2149.32     2128.26     40.46 o 
  -2   6   6     1330.11     1312.02     46.78 o 
  -1   6   6    10287.68    10133.54    134.11 o 
   0   6   6      337.80      397.33     49.77 o 
   1   6   6     2157.82     1967.67     48.95 o 
   2   6   6     2047.73     2029.34     68.38 o 
   3   6   6       71.32       88.87     65.99 o 
   4   6   6     6044.54     6100.18    116.23 o 
   5   6   6        5.14        0.00     86.02 o 
   6   6   6     2399.49     2446.90     85.48 o 
   7   6   6      330.44      448.84    106.81 o 
   8   6   6      831.68     1038.38    116.78 o 
   9   6   6      720.92      719.77    123.65 o 
 -12   7   6      188.84      243.70     60.93 o 
 -11   7   6      328.72      414.89     54.49 o 
 -10   7   6      277.46      370.18     71.15 o 
  -9   7   6       10.01       50.30     51.30 o 
  -8   7   6      197.23      222.74     65.46 o 
  -7   7   6       87.16      134.96     44.23 o 
  -6   7   6      396.87      389.66     29.93 o 
  -5   7   6       67.99       60.88     38.69 o 
  -4   7   6      592.29      582.36     51.13 o 
  -3   7   6       45.70      111.83     39.40 o 
  -2   7   6      112.47      163.78     45.07 o 
  -1   7   6        8.07       44.71     49.37 o 
   0   7   6     2302.63     2208.22     46.99 o 
   1   7   6        6.61       40.82     46.73 o 
   2   7   6      170.11      138.42     49.74 o 
   3   7   6     2693.56     2554.13     75.36 o 
   4   7   6      351.37      347.29     72.30 o 
   5   7   6     1068.02      835.67     78.86 o 
   6   7   6      480.87      307.80     99.16 o 
   7   7   6        3.46        0.00    153.64 o 
   8   7   6       67.14      154.58    114.16 o 
   9   7   6        1.90        0.00    159.67 o 
 -12   8   6      334.92      404.17     61.54 o 
 -11   8   6     2653.48     2601.36     68.79 o 
 -10   8   6     1799.51     1707.34     41.72 o 
  -9   8   6      416.61      448.03     52.09 o 
  -8   8   6     5501.39     5634.50     72.34 o 
  -7   8   6      424.47      435.12     60.84 o 
  -6   8   6    13344.48    13257.08     87.08 o 
  -5   8   6     6193.31     5983.37     53.25 o 
  -4   8   6     5914.13     5855.57     91.08 o 
  -3   8   6    11102.01    11079.77    235.97 o 
  -2   8   6      305.52      394.58     41.21 o 
  -1   8   6    11761.73    11389.10     63.25 o 
   0   8   6      149.99      171.99     50.27 o 
   1   8   6     7591.14     7212.98     75.66 o 
   2   8   6     8051.65     7816.22     96.96 o 
   3   8   6      830.58      972.81    107.54 o 
   4   8   6    15575.86    14970.65     85.14 o 
   5   8   6       28.62      176.15     78.55 o 
   6   8   6     3746.69     3978.68    133.26 o 
   7   8   6     2169.49     2427.94    290.09 o 
   8   8   6      887.67      965.49    119.88 o 
   9   8   6     2108.65     2250.15    156.19 o 
 -12   9   6     4199.12     3845.16    235.88 o 
 -11   9   6     2030.87     2010.28     88.31 o 
 -10   9   6     2931.08     2711.98    175.69 o 
  -9   9   6     6408.70     6326.93    183.57 o 
  -8   9   6       47.78      216.08    107.35 o 
  -7   9   6    21713.09    22191.95    140.02 o 
  -6   9   6      571.30      559.79     36.82 o 
  -5   9   6    23437.06    22885.92    207.83 o 
  -4   9   6    21506.21    21157.87     83.45 o 
  -3   9   6     2964.89     2913.53     39.32 o 
  -2   9   6    15142.59    14795.83    141.24 o 
  -1   9   6     1042.80     1073.54    101.78 o 
   0   9   6    16103.57    15646.31    262.22 o 
   1   9   6     7936.44     7585.45     57.40 o 
   2   9   6     4843.38     4731.22     62.50 o 
   3   9   6    16273.08    16307.60    139.87 o 
   4   9   6     2011.59     2002.95     61.95 o 
   5   9   6    14498.61    15005.71    385.22 o 
   6   9   6     1095.82     1182.87    133.04 o 
   7   9   6     3932.34     4044.62    225.85 o 
   8   9   6     3567.60     3408.96    273.47 o 
   9   9   6      827.32     1101.78    217.34 o 
 -12  10   6      231.86      276.47    136.37 o 
 -11  10   6     2221.05     2213.91    186.74 o 
 -10  10   6     3515.41     3348.99    132.05 o 
  -9  10   6      718.73      710.58     55.87 o 
  -8  10   6     8901.58     8832.94    212.07 o 
  -7  10   6      706.55      736.00     47.78 o 
  -6  10   6    15798.34    15235.94    225.08 o 
  -5  10   6     6217.68     6052.62    137.66 o 
  -4  10   6     6411.74     6300.60    120.66 o 
  -3  10   6     6624.00     6614.81     79.83 o 
  -2  10   6       92.40       88.28     42.60 o 
  -1  10   6    13617.98    13157.67    127.73 o 
   0  10   6     2851.13     2983.76     64.94 o 
   1  10   6     8786.81     8742.07    103.80 o 
   2  10   6     9730.85     9647.09    202.43 o 
   3  10   6     3525.07     3526.96     60.47 o 
   4  10   6    12542.47    12269.86    267.84 o 
   5  10   6      270.18      202.67    136.93 o 
   6  10   6     3846.29     4018.16     94.28 o 
   7  10   6     1578.90     1688.94     95.26 o 
   8  10   6      846.88      958.07     92.77 o 
   9  10   6     1954.10     2308.49    182.29 o 
 -12  11   6      129.43      300.03    141.59 o 
 -11  11   6      104.20      175.41     78.17 o 
 -10  11   6      289.85      334.19     78.77 o 
  -9  11   6      195.35      125.88     36.63 o 
  -8  11   6     1329.18     1310.96     89.53 o 
  -7  11   6      915.83      854.53     36.83 o 
  -6  11   6     3393.13     3418.17    134.37 o 
  -5  11   6     1678.60     1549.88     52.03 o 
  -4  11   6      797.90      786.54     64.14 o 
  -3  11   6       25.72       23.36     47.82 o 
  -2  11   6     1281.45     1236.25     36.25 o 
  -1  11   6       53.01       98.46     48.31 o 
   0  11   6     2282.92     2169.59     59.73 o 
   1  11   6      210.14      357.62     80.17 o 
   2  11   6      211.47      180.51     50.60 o 
   3  11   6      370.17      353.63     67.26 o 
   4  11   6     1521.21     1518.73     64.91 o 
   5  11   6     1763.62     1879.76     86.10 o 
   6  11   6       30.08       67.22    117.81 o 
   7  11   6      163.82      210.55    124.08 o 
   8  11   6       97.90      147.55     59.58 o 
   9  11   6       10.88        0.00    145.29 o 
 -11  12   6     1010.21     1322.08    202.16 o 
 -10  12   6      860.09      663.43     90.53 o 
  -9  12   6       27.31      120.94    104.15 o 
  -8  12   6     3660.17     3746.61    144.56 o 
  -7  12   6       14.35      121.43     57.97 o 
  -6  12   6     5568.72     5616.47    147.50 o 
  -5  12   6     1170.29     1054.45     28.71 o 
  -4  12   6     2647.22     2626.64     46.96 o 
  -3  12   6     8318.83     8334.30     68.27 o 
  -2  12   6      475.39      426.28     36.54 o 
  -1  12   6     5294.67     5397.27     74.86 o 
   0  12   6     1837.79     1718.49     87.98 o 
   1  12   6     3033.23     3190.57    107.71 o 
   2  12   6     6632.10     6422.44    132.60 o 
   3  12   6       99.41      250.95     77.26 o 
   4  12   6     1331.14     1450.65     68.02 o 
   5  12   6       54.56       94.87    132.50 o 
   6  12   6     1646.73     1689.43    105.55 o 
   7  12   6      419.80      440.37    101.91 o 
   8  12   6      416.69      380.72     98.53 o 
 -11  13   6     1329.49     1091.57    142.29 o 
 -10  13   6     3284.12     2933.38    240.61 o 
  -9  13   6     6427.39     6614.03    275.31 o 
  -8  13   6     1139.12     1207.56    127.53 o 
  -7  13   6     7439.20     7933.01    221.62 o 
  -6  13   6     3601.97     3854.18    199.63 o 
  -5  13   6     8781.63     9028.99     81.45 o 
  -4  13   6    13882.90    14022.73    104.79 o 
  -3  13   6     4007.41     3949.35     76.78 o 
  -2  13   6    17968.60    18055.53    156.75 o 
  -1  13   6      968.65      998.95     40.86 o 
   0  13   6    20327.47    19686.69    294.16 o 
   1  13   6     5195.96     5291.51     68.08 o 
   2  13   6     3941.94     3978.39    187.53 o 
   3  13   6     9573.97     9623.35    154.73 o 
   4  13   6       22.63       62.72     69.30 o 
   5  13   6     5954.72     6034.78    111.18 o 
   6  13   6      522.77      477.79    107.81 o 
   7  13   6     4158.31     4714.19    197.65 o 
   8  13   6     1637.86     1489.35    121.09 o 
 -11  14   6     2415.73     2615.50    205.86 o 
 -10  14   6     3088.65     3512.35    144.66 o 
  -9  14   6     1947.29     1747.40     54.47 o 
  -8  14   6     6853.72     6862.09     76.22 o 
  -7  14   6        4.21       67.88     75.19 o 
  -6  14   6     5312.54     5263.15     80.91 o 
  -5  14   6     5750.48     6104.87    160.98 o 
  -4  14   6     9593.96     9474.61    102.69 o 
  -3  14   6    14792.54    14816.76    195.95 o 
  -2  14   6      530.78      526.89     75.54 o 
  -1  14   6    19612.44    19967.36    312.58 o 
   0  14   6     3058.45     3064.22     87.22 o 
   1  14   6    13879.65    13268.00    236.89 o 
   2  14   6     8738.99     8797.97    112.36 o 
   3  14   6     1644.81     1719.25     65.33 o 
   4  14   6     4816.80     5016.81    118.14 o 
   5  14   6       18.29        0.00    127.73 o 
   6  14   6     5359.84     5708.11    117.80 o 
   7  14   6      782.18      824.83    173.21 o 
   8  14   6     1060.67     1379.34    180.16 o 
 -11  15   6      102.72      131.62    186.36 o 
 -10  15   6      675.26      850.58    142.78 o 
  -9  15   6     2888.53     2496.65    257.65 o 
  -8  15   6       47.73       80.63     94.61 o 
  -7  15   6     5477.90     5457.60    141.73 o 
  -6  15   6      213.54       91.22    102.75 o 
  -5  15   6     2975.96     3271.01    159.08 o 
  -4  15   6     2958.06     3016.01     51.24 o 
  -3  15   6     1108.15      931.26     96.86 o 
  -2  15   6     5977.13     6057.34     62.31 o 
  -1  15   6      363.01      416.65     52.20 o 
   0  15   6     2331.15     2291.60     69.81 o 
   1  15   6     2782.00     2713.77     69.14 o 
   2  15   6     1022.55      995.53     66.68 o 
   3  15   6      918.39      974.50     89.76 o 
   4  15   6      116.51      133.31     92.00 o 
   5  15   6     1733.47     1665.45    186.81 o 
   6  15   6       23.56      120.17     57.81 o 
   7  15   6     1428.74     1300.89     95.59 o 
   8  15   6      420.64      650.41    142.37 o 
 -11  16   6       81.27      112.61    155.28 o 
 -10  16   6       31.96        0.00    142.83 o 
  -9  16   6      202.79      325.75     98.57 o 
  -8  16   6       25.99       84.13     82.56 o 
  -7  16   6      238.31      180.94     99.81 o 
  -6  16   6       12.40      105.68     83.46 o 
  -5  16   6       10.80       63.99     74.13 o 
  -4  16   6       32.22        0.00     73.43 o 
  -3  16   6      199.48      185.32     37.91 o 
  -2  16   6        1.22        0.00     61.09 o 
  -1  16   6      192.29      249.56     70.61 o 
   0  16   6       24.88       21.36     56.31 o 
   1  16   6      588.85      549.98     78.87 o 
   2  16   6      218.99      105.91     75.57 o 
   3  16   6      145.38      158.61    103.58 o 
   4  16   6      101.58      115.12     66.02 o 
   5  16   6       24.81       74.96     90.85 o 
   6  16   6       40.92       39.88     64.77 o 
   7  16   6       57.08      205.76    147.48 o 
   8  16   6       80.00      121.30    122.06 o 
 -10  17   6      726.40      679.66    152.24 o 
  -9  17   6     1590.90     1641.55    152.29 o 
  -8  17   6      165.71       98.79     59.32 o 
  -7  17   6     8754.39     9645.09    310.33 o 
  -6  17   6      744.96      817.23    110.23 o 
  -5  17   6     1158.32     1300.20     77.62 o 
  -4  17   6     3603.90     3875.67     91.06 o 
  -3  17   6     3024.44     2905.78    135.48 o 
  -2  17   6     9320.02     9621.15     70.79 o 
  -1  17   6      219.67      253.55     61.47 o 
   0  17   6     8135.48     8323.77    126.16 o 
   1  17   6     3991.26     4205.51     82.59 o 
   2  17   6     4616.78     4503.52    157.41 o 
   3  17   6     4934.85     4731.31    261.14 o 
   4  17   6      243.55      365.08     63.26 o 
   5  17   6     2859.79     2847.43    188.59 o 
   6  17   6      690.26      662.79     72.00 o 
   7  17   6     1074.99     1115.71    137.10 o 
 -10  18   6     2512.93     3065.71    164.48 o 
  -9  18   6     1206.45     1643.32    119.99 o 
  -8  18   6     8319.71     8919.66    380.14 o 
  -7  18   6      188.99      307.11    106.98 o 
  -6  18   6     7242.55     8174.47    348.46 o 
  -5  18   6     3931.84     4147.50    104.47 o 
  -4  18   6     6570.54     6879.24    115.35 o 
  -3  18   6    10375.25    10326.08    290.06 o 
  -2  18   6     1281.98     1485.30     49.46 o 
  -1  18   6    13284.39    13888.40    201.96 o 
   0  18   6      945.90      936.80     62.67 o 
   1  18   6     7296.41     7229.33    225.30 o 
   2  18   6     6003.09     5653.90    224.99 o 
   3  18   6      720.00      795.78     70.31 o 
   4  18   6     7472.12     7248.88    365.34 o 
   5  18   6      141.77      223.83     61.51 o 
   6  18   6     4641.87     4006.87    348.88 o 
   7  18   6     1138.94     1241.95    101.57 o 
 -10  19   6      368.55      386.09    160.40 o 
  -9  19   6     2689.01     2953.01    129.65 o 
  -8  19   6      112.83       99.66     88.91 o 
  -7  19   6     4077.39     4269.27    138.69 o 
  -6  19   6     1904.23     2022.73    153.38 o 
  -5  19   6     4491.15     5076.38    169.95 o 
  -4  19   6     1672.90     1729.45    102.00 o 
  -3  19   6     2783.60     2542.38    155.08 o 
  -2  19   6     6864.20     7100.76    109.15 o 
  -1  19   6      143.14      212.22     57.52 o 
   0  19   6     5578.44     5633.00    159.07 o 
   1  19   6     1123.91     1208.38     57.56 o 
   2  19   6     2019.07     2007.88    111.26 o 
   3  19   6     5346.93     5756.14    106.63 o 
   4  19   6       10.18       25.24     80.75 o 
   5  19   6     3386.29     3043.84    226.09 o 
   6  19   6       79.27       81.13     58.60 o 
   7  19   6     1675.72     1546.69    117.61 o 
  -9  20   6        0.90      156.10    146.49 o 
  -8  20   6      334.74      396.19     62.23 o 
  -7  20   6       20.19       32.53    129.64 o 
  -6  20   6      128.31      250.76    108.71 o 
  -5  20   6       90.54      352.96    117.79 o 
  -4  20   6      113.91      402.40    154.96 o 
  -3  20   6       38.25       65.98     50.71 o 
  -2  20   6        7.10        0.00     60.59 o 
  -1  20   6      338.66      451.22     53.75 o 
   0  20   6       13.45        4.97     50.17 o 
   1  20   6      216.89      267.37     56.90 o 
   2  20   6      316.33      369.66     65.40 o 
   3  20   6      207.53      135.04    102.34 o 
   4  20   6      199.50      228.20     80.46 o 
   5  20   6        9.41       33.37     59.33 o 
   6  20   6      567.14      489.43    156.50 o 
  -9  21   6      632.61      774.71    133.37 o 
  -8  21   6      322.95      193.39     64.56 o 
  -7  21   6     1671.26     1829.94    148.98 o 
  -6  21   6      462.91      522.41    110.58 o 
  -5  21   6     2043.46     2288.66    186.36 o 
  -4  21   6     1331.89     1792.30    145.07 o 
  -3  21   6      434.65      408.74     96.46 o 
  -2  21   6     1370.85     1388.95    112.39 o 
  -1  21   6       35.49      138.20     46.02 o 
   0  21   6     1213.89     1278.50     69.25 o 
   1  21   6      613.38      579.80     55.44 o 
   2  21   6      219.40      278.03     75.47 o 
   3  21   6     1117.25     1096.70     69.35 o 
   4  21   6       72.71        0.00     69.10 o 
   5  21   6     1242.63     1217.97     92.16 o 
   6  21   6       50.50        0.00    106.38 o 
  -8  22   6     3427.19     4054.38    135.75 o 
  -7  22   6       67.07        0.00    133.68 o 
  -6  22   6     5565.20     6024.94    126.68 o 
  -5  22   6     2067.40     2453.59    202.40 o 
  -4  22   6     3864.01     4185.27    214.30 o 
  -3  22   6     5086.75     6046.31    173.94 o 
  -2  22   6      220.55      278.27     86.38 o 
  -1  22   6     7483.04     7553.07    210.00 o 
   0  22   6     1131.98     1122.22    128.34 o 
   1  22   6     3517.11     3584.81     67.63 o 
   2  22   6     4896.59     4583.66    161.20 o 
   3  22   6      866.38      882.61    104.31 o 
   4  22   6     3893.55     3796.66    135.56 o 
   5  22   6       29.89       40.13     90.82 o 
  -8  23   6      167.79      198.37    177.20 o 
  -7  23   6     4678.26     4882.12    136.39 o 
  -6  23   6     1011.24      897.53    118.52 o 
  -5  23   6     4928.06     5362.89    141.72 o 
  -4  23   6     4763.58     5194.06    116.96 o 
  -3  23   6     1014.73      768.59    100.59 o 
  -2  23   6     6048.66     6304.82    265.38 o 
  -1  23   6      137.94       85.64     57.67 o 
   0  23   6     4045.96     4118.48    185.28 o 
   1  23   6     1768.53     1785.19     81.94 o 
   2  23   6     2193.53     2305.03    117.50 o 
   3  23   6     4245.10     4201.50    101.05 o 
   4  23   6      213.33      290.82    107.98 o 
   5  23   6     3088.90     3096.52    110.44 o 
  -7  24   6       36.79        0.00    128.65 o 
  -6  24   6     1107.25     1386.98    139.72 o 
  -5  24   6      997.61     1214.87    164.46 o 
  -4  24   6     1041.83     1038.56    113.59 o 
  -3  24   6     1458.57     1040.77    193.23 o 
  -2  24   6        1.64       80.96     72.83 o 
  -1  24   6     1479.67     1416.93    164.48 o 
   0  24   6       57.64      138.09     64.53 o 
   1  24   6      971.62     1096.59    118.72 o 
   2  24   6      749.92      652.03    100.99 o 
   3  24   6      224.26       66.19    140.63 o 
   4  24   6     1274.67     1273.87     98.63 o 
  -6  25   6       64.44       45.30    142.40 o 
  -5  25   6       76.34      174.79    116.98 o 
  -4  25   6       19.50      126.22    142.84 o 
  -3  25   6        5.82       29.35    111.52 o 
  -2  25   6      121.39       67.50     84.44 o 
  -1  25   6       31.37        0.00     59.40 o 
   0  25   6      273.62      224.12     65.67 o 
   1  25   6      133.51      137.99     62.51 o 
   2  25   6       75.50       48.74     88.10 o 
   3  25   6       32.94      254.88    121.97 o 
  -6  26   6     1639.15     1825.96    132.18 o 
  -5  26   6      784.79      926.91    173.26 o 
  -4  26   6     1406.77     1755.56    201.86 o 
  -3  26   6     2058.52     2352.17    153.08 o 
  -2  26   6      157.94      144.96     51.65 o 
  -1  26   6     2647.19     2296.45    266.22 o 
   0  26   6      523.75      484.97     95.03 o 
   1  26   6     2085.91     1924.41     70.51 o 
   2  26   6     1485.71     1472.67    118.54 o 
   3  26   6      102.11      181.84     91.67 o 
  -4  27   6     2602.74     2804.63    160.30 o 
  -3  27   6     1208.24     1293.75    118.61 o 
  -2  27   6     3517.40     3868.56    153.61 o 
  -1  27   6       10.83       89.12     70.23 o 
   0  27   6     3541.30     3883.90    110.52 o 
   1  27   6     1690.52     1622.42    119.06 o 
  -3  28   6     2231.26     2567.42    125.26 o 
  -2  28   6       53.22       49.23    146.24 o 
  -1  28   6     1664.68     1836.42    114.06 o 
   0  28   6      289.88      175.29     64.29 o 
 -12   1   7     2168.48     2077.55    109.45 o 
 -11   1   7      800.86      665.37     68.37 o 
 -10   1   7     4184.98     4136.84     76.42 o 
  -9   1   7     3145.56     3189.56     67.16 o 
  -8   1   7      517.10      602.43     50.52 o 
  -7   1   7     6061.73     6118.73     60.37 o 
  -6   1   7      164.54      261.75     44.84 o 
  -5   1   7     8320.25     8177.18    101.55 o 
  -4   1   7     5983.25     5780.55     55.81 o 
  -3   1   7     4341.52     4137.26     56.12 o 
  -2   1   7    17890.50    18072.90    102.21 o 
  -1   1   7      552.17      575.30     63.52 o 
   0   1   7    13262.36    12458.46     95.61 o 
   1   1   7     1017.06      936.83     64.64 o 
   2   1   7     5826.97     5748.12     95.46 o 
   3   1   7     3157.33     3241.68     96.23 o 
   4   1   7      491.00      562.72     90.29 o 
   5   1   7     4637.21     4426.18     99.85 o 
   6   1   7      368.93      610.49     92.51 o 
   7   1   7     2371.10     2503.18    148.66 o 
   8   1   7     1270.07     1378.45    115.92 o 
   9   1   7      494.69      606.44    175.20 o 
 -12   2   7      151.96      120.15    104.21 o 
 -11   2   7     6258.36     6148.30    177.92 o 
 -10   2   7     4360.97     4340.32     66.22 o 
  -9   2   7     4136.89     4113.31     51.47 o 
  -8   2   7    12078.01    12132.72    103.19 o 
  -7   2   7     1011.68     1033.04     44.09 o 
  -6   2   7    24762.63    24738.34     96.76 o 
  -5   2   7     2700.74     2807.92     55.73 o 
  -4   2   7    14445.54    13572.23    215.18 o 
  -3   2   7    32717.59    32761.26    307.95 o 
  -2   2   7     5878.93     5496.67     62.59 o 
  -1   2   7    44903.12    43783.82    421.24 o 
   0   2   7     2400.07     2670.42     72.44 o 
   1   2   7    16526.06    15201.18    311.42 o 
   2   2   7     4258.53     4151.01     81.31 o 
   3   2   7     8498.54     8111.40    110.49 o 
   4   2   7    13103.04    12824.18    108.40 o 
   5   2   7        2.37       36.23     95.95 o 
   6   2   7     9674.49    10115.86    136.47 o 
   7   2   7     1477.81     2199.34    225.49 o 
   8   2   7     2891.47     2865.17    140.43 o 
   9   2   7     1746.30     1830.02    273.86 o 
 -12   3   7     3560.54     3580.77     90.99 o 
 -11   3   7      551.80      566.95     71.81 o 
 -10   3   7     2934.90     2959.94     58.37 o 
  -9   3   7     8943.65     9016.26     94.52 o 
  -8   3   7      197.77      327.23     42.77 o 
  -7   3   7    13192.57    13145.68     72.92 o 
  -6   3   7       36.45      151.78     55.47 o 
  -5   3   7    16777.76    16753.90    170.74 o 
  -4   3   7     5004.69     4775.82     96.04 o 
  -3   3   7     4430.18     4031.94     83.68 o 
  -2   3   7    26853.55    25803.61    123.39 o 
  -1   3   7      605.86      731.88     71.28 o 
   0   3   7    23413.05    22365.79    209.37 o 
   1   3   7     7269.48     7208.01    108.09 o 
   2   3   7    10926.68    10345.70    130.82 o 
   3   3   7     7055.37     6771.53     84.23 o 
   4   3   7     1242.59     1367.85     87.98 o 
   5   3   7     8982.60     9140.09    223.43 o 
   6   3   7      253.27      624.67    111.29 o 
   7   3   7     4500.54     4674.81    191.89 o 
   8   3   7     1313.27     1386.19    179.85 o 
   9   3   7      527.16      648.60    158.48 o 
 -12   4   7       73.45      335.00    132.21 o 
 -11   4   7      642.64      579.28     68.62 o 
 -10   4   7      537.19      659.25     69.27 o 
  -9   4   7      196.14      219.45     44.01 o 
  -8   4   7      976.08     1008.34     55.53 o 
  -7   4   7     2057.26     2069.77     46.38 o 
  -6   4   7     3631.18     3794.04     53.92 o 
  -5   4   7       15.99       34.33     40.44 o 
  -4   4   7      339.57      269.63     59.78 o 
  -3   4   7     3378.68     3495.25    113.73 o 
  -2   4   7      110.38      205.24    108.62 o 
  -1   4   7     6785.42     6895.24    134.82 o 
   0   4   7      406.89      432.68    205.42 o 
   1   4   7     1110.68     1078.23     75.37 o 
   2   4   7     1901.49     1800.41     78.85 o 
   3   4   7      651.44      612.71    108.71 o 
   4   4   7      402.18      360.39     80.59 o 
   5   4   7       40.11      235.45    106.78 o 
   6   4   7     2921.23     2798.54    107.47 o 
   7   4   7      109.66      288.95    113.06 o 
   8   4   7      548.24      665.90    149.98 o 
   9   4   7      101.21       28.50    156.06 o 
 -12   5   7      333.86      374.60     64.79 o 
 -11   5   7      149.67       83.69     71.81 o 
 -10   5   7      971.88      999.99     58.52 o 
  -9   5   7      473.18      536.50     47.23 o 
  -8   5   7     2033.78     2048.16     49.50 o 
  -7   5   7     3479.08     3363.66     50.94 o 
  -6   5   7      316.51      270.11     46.13 o 
  -5   5   7      534.10      583.20     43.75 o 
  -4   5   7     1156.99     1150.45     46.24 o 
  -3   5   7      642.19      676.37     48.48 o 
  -2   5   7     3880.82     3979.87     61.20 o 
  -1   5   7      258.31      255.67     72.13 o 
   0   5   7     1632.26     1610.51     62.59 o 
   1   5   7        9.71        0.00     70.98 o 
   2   5   7     3406.71     3295.01     73.82 o 
   3   5   7     2131.74     2097.17     77.25 o 
   4   5   7      719.74      727.48    130.50 o 
   5   5   7     1988.16     2001.32    110.27 o 
   6   5   7        2.31        0.00    100.82 o 
   7   5   7      427.12      509.55     98.21 o 
   8   5   7      445.12      425.72    129.85 o 
   9   5   7       97.73      185.32    148.74 o 
 -12   6   7       25.68       59.28     75.20 o 
 -11   6   7     4109.40     4133.66    143.45 o 
 -10   6   7     1954.13     2039.70     63.07 o 
  -9   6   7     3854.47     3926.49     95.94 o 
  -8   6   7     9841.69     9941.00    103.59 o 
  -7   6   7      257.76      305.02     37.81 o 
  -6   6   7    16566.06    16430.20    110.22 o 
  -5   6   7     2428.94     2390.09     97.49 o 
  -4   6   7     7038.33     6641.24     69.77 o 
  -3   6   7    10222.11     9730.68    116.49 o 
  -2   6   7     3718.56     3561.68     61.17 o 
  -1   6   7    22049.70    21339.00    211.30 o 
   0   6   7       85.56      201.78     62.20 o 
   1   6   7    14026.38    13481.87     73.56 o 
   2   6   7     7017.18     6699.30    176.46 o 
   3   6   7     4695.75     4583.17    117.39 o 
   4   6   7    12489.45    12159.54    158.49 o 
   5   6   7      115.65      146.88     98.46 o 
   6   6   7     3899.37     4127.27    128.77 o 
   7   6   7      800.03      863.84    144.81 o 
   8   6   7     1410.86     1711.33    183.61 o 
   9   6   7     1449.55     1243.11    270.63 o 
 -12   7   7     4127.25     3947.59     82.55 o 
 -11   7   7     1031.55      956.53     59.53 o 
 -10   7   7     6005.43     6075.39    210.22 o 
  -9   7   7     5550.48     5632.90     81.86 o 
  -8   7   7     2860.75     2892.64     49.88 o 
  -7   7   7    23595.68    23399.29    180.33 o 
  -6   7   7     1359.63     1327.53     36.97 o 
  -5   7   7    19386.50    19549.55     86.95 o 
  -4   7   7     8322.32     8115.29     54.81 o 
  -3   7   7    10934.78    10245.12     99.30 o 
  -2   7   7    28037.99    27173.19    172.36 o 
  -1   7   7     1285.70     1335.96    102.07 o 
   0   7   7    21989.78    21550.82    375.14 o 
   1   7   7     3078.03     3078.85     67.57 o 
   2   7   7     9114.13     8958.18    116.65 o 
   3   7   7    15920.94    15822.33    247.85 o 
   4   7   7      835.87     1063.69    146.21 o 
   5   7   7    12844.34    12561.36    175.77 o 
   6   7   7        7.46      133.30     96.52 o 
   7   7   7     4626.46     4873.68    170.37 o 
   8   7   7     1616.11     1648.81    131.34 o 
 -12   8   7      129.80      271.69    109.34 o 
 -11   8   7     2121.28     2191.01    118.38 o 
 -10   8   7     1591.21     1488.18    121.24 o 
  -9   8   7     1400.52     1400.15     50.30 o 
  -8   8   7     8182.05     8166.19    120.97 o 
  -7   8   7       10.37       14.88     40.00 o 
  -6   8   7     8528.56     8393.04     52.95 o 
  -5   8   7     3857.93     3657.65     48.84 o 
  -4   8   7     4678.18     4580.20     50.39 o 
  -3   8   7     2338.92     2131.44     51.05 o 
  -2   8   7     2836.44     2862.65     51.27 o 
  -1   8   7     9250.45     9073.24     88.46 o 
   0   8   7        6.17        0.00     63.78 o 
   1   8   7    10924.98    10733.64     99.90 o 
   2   8   7     2461.20     2511.80     69.91 o 
   3   8   7     1611.39     1737.11     86.35 o 
   4   8   7     6567.45     6618.14    140.62 o 
   5   8   7      259.92      214.27     71.37 o 
   6   8   7     3721.01     3922.70    207.04 o 
   7   8   7      168.33      108.83    183.55 o 
   8   8   7      574.97      701.97    162.36 o 
 -12   9   7        1.06      148.00    133.55 o 
 -11   9   7        4.72        0.00     59.18 o 
 -10   9   7       19.35       74.65     37.81 o 
  -9   9   7        0.13       78.00     43.40 o 
  -8   9   7     1299.71     1211.76     64.01 o 
  -7   9   7      651.86      723.00     57.98 o 
  -6   9   7        1.63       73.72     37.19 o 
  -5   9   7      398.14      425.51     33.73 o 
  -4   9   7        3.32        8.50     44.62 o 
  -3   9   7       29.67       57.30     40.74 o 
  -2   9   7        1.03       18.08     60.27 o 
  -1   9   7      168.25      126.68     51.36 o 
   0   9   7      119.24      252.20     91.22 o 
   1   9   7       23.57        0.00     68.50 o 
   2   9   7       82.95       65.49     75.40 o 
   3   9   7       27.80      109.18     61.82 o 
   4   9   7      597.72      589.09     72.23 o 
   5   9   7       56.42       55.45     89.78 o 
   6   9   7       15.15      267.87    125.77 o 
   7   9   7       54.08        0.00    104.50 o 
   8   9   7      148.58       21.56    152.75 o 
 -12  10   7      123.33       88.20    319.58 o 
 -11  10   7     1533.60     1355.22     90.09 o 
 -10  10   7      816.92      821.65     50.56 o 
  -9  10   7     1123.72     1101.24     64.38 o 
  -8  10   7     4650.13     4498.50    113.64 o 
  -7  10   7       49.12       94.95     33.88 o 
  -6  10   7    12812.71    12833.91    165.22 o 
  -5  10   7      156.95       95.53     62.75 o 
  -4  10   7     6355.61     6140.55     70.09 o 
  -3  10   7     7901.37     7712.86     82.47 o 
  -2  10   7      964.08      887.69     49.85 o 
  -1  10   7     6024.08     5882.84     68.41 o 
   0  10   7     1412.20     1443.77     63.19 o 
   1  10   7     9435.97     9352.42     68.80 o 
   2  10   7     3988.96     3856.01    129.76 o 
   3  10   7       62.00      154.59    125.26 o 
   4  10   7     3562.52     3570.55    110.58 o 
   5  10   7     1125.51     1111.66    108.08 o 
   6  10   7     3015.63     3010.19    123.68 o 
   7  10   7      698.87      644.99     79.28 o 
   8  10   7      607.98      709.72    109.14 o 
 -11  11   7      998.10      872.18     95.86 o 
 -10  11   7     4128.91     3820.90    242.02 o 
  -9  11   7     5727.34     5813.67    143.31 o 
  -8  11   7     1006.83      944.19     35.62 o 
  -7  11   7    12567.61    11928.41    293.30 o 
  -6  11   7      216.04      189.91     51.73 o 
  -5  11   7    10456.09    10256.88    217.94 o 
  -4  11   7     5971.87     5866.40     74.52 o 
  -3  11   7     7980.38     7566.38     92.08 o 
  -2  11   7    17479.93    16644.54    170.15 o 
  -1  11   7      722.81      614.20     59.80 o 
   0  11   7    22094.05    21902.84    198.27 o 
   1  11   7     2094.91     2053.90     66.65 o 
   2  11   7     8332.05     7964.59    180.74 o 
   3  11   7     6154.83     6089.68     79.09 o 
   4  11   7      800.32      990.16     91.94 o 
   5  11   7     6713.14     6790.75    229.42 o 
   6  11   7      154.23      212.09    109.04 o 
   7  11   7     3847.53     3757.12    184.74 o 
   8  11   7     1452.88     1434.31    115.95 o 
 -11  12   7     2817.43     3040.47    220.04 o 
 -10  12   7     1409.94     1114.81    191.81 o 
  -9  12   7     3010.79     2985.62    123.70 o 
  -8  12   7     6077.49     6336.25    117.87 o 
  -7  12   7      181.22      112.72     74.03 o 
  -6  12   7     8229.42     7642.68    148.44 o 
  -5  12   7     3124.47     3096.51     53.73 o 
  -4  12   7     7920.65     7639.60    113.74 o 
  -3  12   7    10058.18     9767.58    216.05 o 
  -2  12   7     1787.85     1585.22     63.23 o 
  -1  12   7    13748.59    12950.80    110.17 o 
   0  12   7      208.62      295.24     65.24 o 
   1  12   7     9323.07     9262.57     99.55 o 
   2  12   7     7743.14     7576.79     76.73 o 
   3  12   7     4751.61     4811.96     86.07 o 
   4  12   7     4478.06     4441.10     99.28 o 
   5  12   7       19.00       49.14     74.72 o 
   6  12   7     4648.46     4523.87    250.04 o 
   7  12   7      470.61      474.78     75.45 o 
   8  12   7     1373.86     1578.26    185.32 o 
 -11  13   7      164.80      259.29    252.24 o 
 -10  13   7      524.99      557.86     90.87 o 
  -9  13   7     1614.51     1542.06     66.86 o 
  -8  13   7      647.70      828.96    115.23 o 
  -7  13   7      938.41      933.11     65.69 o 
  -6  13   7      103.28      128.91     96.73 o 
  -5  13   7      375.01      327.25     77.94 o 
  -4  13   7      596.61      612.34     38.93 o 
  -3  13   7     1504.56     1439.60     49.55 o 
  -2  13   7     3544.26     3458.91     49.71 o 
  -1  13   7      284.33      273.06     78.92 o 
   0  13   7     2480.46     2459.61     55.89 o 
   1  13   7      401.15      338.10     78.60 o 
   2  13   7     3213.36     3281.55     98.33 o 
   3  13   7     1892.56     1998.27    143.11 o 
   4  13   7       98.11       80.32     70.88 o 
   5  13   7      345.64      451.98     92.92 o 
   6  13   7       45.63       16.80     85.49 o 
   7  13   7      706.59      691.86     69.46 o 
   8  13   7        6.90        0.00    156.09 o 
 -11  14   7      204.93      347.52    149.25 o 
 -10  14   7      203.37      309.61    112.45 o 
  -9  14   7      438.46      343.90     96.47 o 
  -8  14   7      978.67      973.80     64.59 o 
  -7  14   7       76.07      163.84    100.12 o 
  -6  14   7     1862.40     2055.86    101.36 o 
  -5  14   7       33.21        0.00     75.71 o 
  -4  14   7     1459.53     1386.37     83.54 o 
  -3  14   7     1808.88     1761.03     45.55 o 
  -2  14   7      284.50      276.34     42.71 o 
  -1  14   7     1778.07     1746.60     51.08 o 
   0  14   7      139.99      145.56     66.34 o 
   1  14   7     1170.35     1498.95    248.65 o 
   2  14   7     1497.91     1413.27    102.09 o 
   3  14   7      578.39      548.49     75.26 o 
   4  14   7      566.26      508.28     93.12 o 
   5  14   7      229.08      214.42     88.52 o 
   6  14   7      252.93      251.51     71.80 o 
   7  14   7      343.30      326.74    226.40 o 
 -11  15   7      419.12      143.27    249.93 o 
 -10  15   7     2061.81     2135.45    215.66 o 
  -9  15   7     2804.39     2769.17    168.79 o 
  -8  15   7      812.55      737.92    107.68 o 
  -7  15   7     8036.01     8420.37    134.36 o 
  -6  15   7       21.02        0.00     94.15 o 
  -5  15   7     9579.58    10025.90    179.48 o 
  -4  15   7     5644.25     5476.88    158.79 o 
  -3  15   7     2846.85     2841.06     71.52 o 
  -2  15   7     8474.46     8511.06    157.46 o 
  -1  15   7       26.27      170.77     88.74 o 
   0  15   7    13528.05    13446.70    276.54 o 
   1  15   7     6870.45     6831.42    303.10 o 
   2  15   7     4725.51     4556.78    139.96 o 
   3  15   7     2645.75     2551.48    117.90 o 
   4  15   7     1708.38     1745.71    182.24 o 
   5  15   7     2721.36     2585.13    250.43 o 
   6  15   7      234.37      318.42    138.25 o 
   7  15   7     2049.16     2599.12    362.42 o 
 -10  16   7     1994.03     2423.22    129.11 o 
  -9  16   7     2031.34     1846.88    141.10 o 
  -8  16   7     7437.00     7581.38    234.18 o 
  -7  16   7      219.30      181.57     90.31 o 
  -6  16   7     6954.60     7377.91    127.17 o 
  -5  16   7      839.80      944.33    137.52 o 
  -4  16   7     8011.44     7698.81    160.10 o 
  -3  16   7    10104.44     9950.55    265.51 o 
  -2  16   7     1910.77     1912.41     73.14 o 
  -1  16   7    12285.80    12402.72    201.38 o 
   0  16   7      619.19      548.48    101.76 o 
   1  16   7    12892.35    12579.39    421.51 o 
   2  16   7     1673.10     1532.26     78.82 o 
   3  16   7     3280.69     3007.61    149.34 o 
   4  16   7     4673.51     5069.56    166.96 o 
   5  16   7        8.53      154.53    128.13 o 
   6  16   7     4016.44     4367.12    150.08 o 
   7  16   7      585.89      577.50    148.50 o 
 -10  17   7      564.79      603.69    127.74 o 
  -9  17   7     1315.10     1275.18    212.93 o 
  -8  17   7       31.00      139.33     94.08 o 
  -7  17   7     2723.46     2967.58    113.46 o 
  -6  17   7       57.20       13.57     87.93 o 
  -5  17   7     5555.75     5703.60    126.35 o 
  -4  17   7     1784.30     1659.95     42.97 o 
  -3  17   7     2372.65     2013.54    172.46 o 
  -2  17   7     4028.30     3939.85     76.45 o 
  -1  17   7       82.88       62.10     83.16 o 
   0  17   7     5697.06     5731.97    126.06 o 
   1  17   7     1140.90     1163.17     97.92 o 
   2  17   7     1369.68     1243.53    138.65 o 
   3  17   7     1257.32     1260.70     74.69 o 
   4  17   7      128.17      148.87     82.82 o 
   5  17   7     1519.05     1734.26    119.97 o 
   6  17   7       84.97      134.39     71.12 o 
 -10  18   7       12.63       90.81    130.70 o 
  -9  18   7      126.07      286.79    119.08 o 
  -8  18   7        2.19        0.00     75.65 o 
  -7  18   7      106.78      139.69    129.70 o 
  -6  18   7       49.63        0.00     93.06 o 
  -5  18   7      142.56      744.53    206.35 o 
  -4  18   7       24.84       68.72     49.46 o 
  -3  18   7       85.93       52.85     54.05 o 
  -2  18   7       16.56       75.16     78.84 o 
  -1  18   7        2.30       44.99     87.83 o 
   0  18   7      166.96      232.20     78.98 o 
   1  18   7      260.43      216.74     83.25 o 
   2  18   7      168.96      168.22     73.84 o 
   3  18   7       45.39       26.62     77.54 o 
   4  18   7        1.55       74.33     76.50 o 
   5  18   7        4.07       38.38    131.35 o 
   6  18   7      132.28      268.87    108.28 o 
  -9  19   7      768.28      930.21    129.18 o 
  -8  19   7      669.97      637.70    116.27 o 
  -7  19   7     3516.31     3962.77    121.66 o 
  -6  19   7      663.87      684.15    111.23 o 
  -5  19   7     2868.11     3123.81    111.91 o 
  -4  19   7     1141.34     1220.68     88.40 o 
  -3  19   7     2208.60     1916.70    111.11 o 
  -2  19   7     1648.91     1713.29     70.40 o 
  -1  19   7       25.20       46.50     60.09 o 
   0  19   7     2942.02     2974.46     75.87 o 
   1  19   7      228.78      289.54     73.99 o 
   2  19   7     1845.15     1804.09     84.52 o 
   3  19   7     2073.90     1906.85    191.51 o 
   4  19   7      246.33      319.95     96.88 o 
   5  19   7     1520.33     1387.55    157.03 o 
   6  19   7        3.82      181.34    154.39 o 
  -9  20   7     1464.81     1892.29    676.14 o 
  -8  20   7     4660.26     4934.22    213.60 o 
  -7  20   7       36.33      117.04    115.71 o 
  -6  20   7     8225.33     9092.43    295.42 o 
  -5  20   7     1896.88     2265.40    104.96 o 
  -4  20   7     4459.27     4776.90     97.74 o 
  -3  20   7     3217.81     3141.91    201.49 o 
  -2  20   7     1142.13     1153.39     55.97 o 
  -1  20   7     7553.38     7799.53    194.32 o 
   0  20   7      180.97      228.99     64.50 o 
   1  20   7     6268.27     6936.40    152.26 o 
   2  20   7     3536.55     3374.47    223.32 o 
   3  20   7     1834.56     1574.26    110.96 o 
   4  20   7     3710.68     3396.86    157.03 o 
   5  20   7       46.49      263.91     96.96 o 
  -8  21   7      631.89      768.67     88.72 o 
  -7  21   7     4974.21     5487.23    160.64 o 
  -6  21   7      139.85        0.00    118.22 o 
  -5  21   7     4704.66     5221.47    122.48 o 
  -4  21   7     1994.65     2343.42    131.27 o 
  -3  21   7     1932.77     1633.48    147.56 o 
  -2  21   7     4523.78     4267.90    121.64 o 
  -1  21   7        6.64       44.49     52.60 o 
   0  21   7     4414.31     4227.95    168.50 o 
   1  21   7      929.23      988.67     66.55 o 
   2  21   7     3097.01     3026.60     99.79 o 
   3  21   7     3030.98     2737.16    105.53 o 
   4  21   7      665.99      725.12     69.53 o 
   5  21   7     2591.59     2652.27    148.56 o 
  -8  22   7      439.36      319.65    354.10 o 
  -7  22   7       49.05       92.40    145.97 o 
  -6  22   7     1092.04     1091.02    121.18 o 
  -5  22   7      212.03      286.38    134.00 o 
  -4  22   7      380.84      486.50    176.14 o 
  -3  22   7      306.50      359.14     62.26 o 
  -2  22   7       22.74      152.77     48.42 o 
  -1  22   7      716.45      829.32     60.71 o 
   0  22   7        4.47      102.34     64.29 o 
   1  22   7     1155.96     1273.38    109.20 o 
   2  22   7      142.91       89.89     93.75 o 
   3  22   7      248.20      237.24     74.42 o 
   4  22   7      392.57      443.09    116.37 o 
  -7  23   7      551.95      508.19    132.61 o 
  -6  23   7       28.48      186.36    142.43 o 
  -5  23   7      410.78      480.30    117.99 o 
  -4  23   7      155.06        0.00    185.34 o 
  -3  23   7      269.00      261.56     52.06 o 
  -2  23   7      540.64      478.23     65.01 o 
  -1  23   7       47.22       34.74     63.90 o 
   0  23   7      634.83      640.28     57.84 o 
   1  23   7      187.30       96.36     78.16 o 
   2  23   7      264.41      278.91     69.58 o 
   3  23   7      294.64      313.27     75.50 o 
   4  23   7        1.19      114.09     91.93 o 
  -7  24   7       64.11      116.15    217.44 o 
  -6  24   7     3277.75     3677.82    284.75 o 
  -5  24   7      574.17      853.00    123.04 o 
  -4  24   7     2905.88     3155.98    206.94 o 
  -3  24   7     1318.06      948.22    195.73 o 
  -2  24   7      206.82      167.46     67.11 o 
  -1  24   7     2653.16     2337.32    247.01 o 
   0  24   7      250.43      427.01     87.66 o 
   1  24   7     3178.49     2928.61    169.65 o 
   2  24   7     2207.44     1935.85    102.71 o 
   3  24   7      590.52      607.55    101.12 o 
  -6  25   7      215.75      286.49    172.05 o 
  -5  25   7     3776.53     4103.46    155.68 o 
  -4  25   7     1948.02     1968.77    212.48 o 
  -3  25   7     1678.81     1998.27    120.64 o 
  -2  25   7     2433.35     2094.14    218.76 o 
  -1  25   7       51.51      198.95     74.57 o 
   0  25   7     4349.93     3815.46    168.77 o 
   1  25   7      681.09      668.50     80.25 o 
   2  25   7     2076.92     2034.81     90.87 o 
  -5  26   7      327.68      245.34    154.27 o 
  -4  26   7     1739.66     1909.61    289.99 o 
  -3  26   7     1656.94     1836.08    139.31 o 
  -2  26   7      161.06      406.13    152.69 o 
  -1  26   7     1067.84     1013.39    152.23 o 
   0  26   7       66.62       73.98     75.23 o 
   1  26   7     1468.78     1210.31    209.29 o 
  -3  27   7        0.49      265.91    122.77 o 
  -2  27   7        6.48        0.00    152.99 o 
  -1  27   7        4.36       72.38     70.99 o 
 -12   0   8        7.86        0.00    155.01 o 
 -11   0   8     7906.20     7857.77    142.99 o 
 -10   0   8     3265.90     3292.52     93.17 o 
  -9   0   8    10507.28    10039.53    203.71 o 
  -8   0   8    11089.53    11257.77    122.31 o 
  -7   0   8     1882.84     1956.00     72.52 o 
  -6   0   8    14554.86    14936.18    210.01 o 
  -5   0   8      531.34      514.86     70.24 o 
  -4   0   8    17077.75    16788.53    209.13 o 
  -3   0   8    11964.56    11423.29    393.79 o 
  -2   0   8     7057.44     7148.59    181.52 o 
  -1   0   8    29164.15    28323.58   1078.31 o 
   0   0   8      177.56      195.98    103.07 o 
   1   0   8    15591.39    14751.60    137.54 o 
   2   0   8     1270.34     1187.72    240.38 o 
   3   0   8     4824.88     4941.54    131.55 o 
   4   0   8     6752.84     6488.11    203.55 o 
   5   0   8     1628.76     1598.33    221.12 o 
   6   0   8     8481.14     8005.71    203.57 o 
   7   0   8      593.72      778.38    155.45 o 
   8   0   8     3002.75     3139.28    472.90 o 
 -12   1   8     3120.35     2990.75    140.14 o 
 -11   1   8      267.14      381.24     69.86 o 
 -10   1   8     5054.71     5212.75     71.29 o 
  -9   1   8     2489.83     2531.98     62.43 o 
  -8   1   8     1275.26     1296.85     59.08 o 
  -7   1   8     3632.14     3728.86     55.23 o 
  -6   1   8      143.65      246.43     47.31 o 
  -5   1   8     9365.47     9219.66    113.38 o 
  -4   1   8     2515.91     2497.89     54.07 o 
  -3   1   8     9316.15     9691.81    277.88 o 
  -2   1   8    14097.10    14121.76    184.42 o 
  -1   1   8     1793.78     1965.79     72.12 o 
   0   1   8    13973.64    13622.70    148.35 o 
   1   1   8      523.09      646.20     99.64 o 
   2   1   8     4615.45     4500.85     98.99 o 
   3   1   8     3268.96     3143.91     99.84 o 
   4   1   8     1294.66     1509.45    113.53 o 
   5   1   8     2769.87     2799.50     99.27 o 
   6   1   8      276.22      395.72    135.72 o 
   7   1   8     3144.28     3185.13    137.95 o 
   8   1   8      543.05      567.68    152.99 o 
 -12   2   8        1.14      178.30     87.51 o 
 -11   2   8      207.65      122.46     86.20 o 
 -10   2   8        3.74       65.81     57.34 o 
  -9   2   8      146.20      145.82     55.35 o 
  -8   2   8     1550.49     1464.66     65.02 o 
  -7   2   8       36.84       95.01     54.82 o 
  -6   2   8      778.50      853.01     51.57 o 
  -5   2   8        1.30      196.58     47.88 o 
  -4   2   8      128.04      155.15     50.36 o 
  -3   2   8      487.83      584.28     70.82 o 
  -2   2   8       80.80      180.20     59.99 o 
  -1   2   8     1815.21     1913.72    165.60 o 
   0   2   8     1316.49     1126.49     95.22 o 
   1   2   8      336.58      534.43     93.47 o 
   2   2   8        4.62       14.49    142.07 o 
   3   2   8      239.81      109.50     83.78 o 
   4   2   8      107.69      237.60    111.58 o 
   5   2   8       20.72      177.43    126.42 o 
   6   2   8      506.79      838.64    131.93 o 
   7   2   8       12.51       45.44    179.30 o 
   8   2   8      287.27      183.17    121.30 o 
 -12   3   8      761.25      605.08    101.74 o 
 -11   3   8        1.86        0.00     79.15 o 
 -10   3   8     3368.38     3225.59     60.00 o 
  -9   3   8     2330.82     2160.71     59.41 o 
  -8   3   8     2322.46     2161.23     65.24 o 
  -7   3   8     3310.32     3292.98     51.09 o 
  -6   3   8      418.67      404.88     51.28 o 
  -5   3   8     4359.23     4091.22     56.63 o 
  -4   3   8     2558.54     2582.28     53.81 o 
  -3   3   8     4443.61     4279.07     97.36 o 
  -2   3   8     7756.16     7631.65     76.43 o 
  -1   3   8      338.63      306.46     69.00 o 
   0   3   8     3046.08     2852.02    100.57 o 
   1   3   8       33.25        0.00     74.25 o 
   2   3   8     3301.33     3517.20     88.67 o 
   3   3   8      205.71      234.70     82.58 o 
   4   3   8      485.10      488.16    105.42 o 
   5   3   8     2430.45     2350.58    101.79 o 
   6   3   8        0.52      147.44    114.98 o 
   7   3   8     1017.63      930.85    120.02 o 
   8   3   8      267.07      311.85    130.58 o 
 -12   4   8       72.36      180.87     74.88 o 
 -11   4   8     6261.51     6071.94     88.46 o 
 -10   4   8     1252.51     1160.10     63.06 o 
  -9   4   8     6045.20     6024.39     84.09 o 
  -8   4   8     5519.02     5421.97     69.51 o 
  -7   4   8     2296.30     2302.35     55.40 o 
  -6   4   8    11953.10    11797.54    155.69 o 
  -5   4   8      579.21      534.77     53.88 o 
  -4   4   8    16901.61    17013.19    162.96 o 
  -3   4   8    14710.17    14353.30    100.19 o 
  -2   4   8     9598.69     9737.78     74.21 o 
  -1   4   8    30416.50    30078.31    301.84 o 
   0   4   8       43.63      153.97    110.94 o 
   1   4   8    12157.45    11631.65    135.80 o 
   2   4   8     1895.54     1879.03     92.81 o 
   3   4   8     3650.11     3535.36     89.57 o 
   4   4   8     5439.49     5220.91    109.65 o 
   5   4   8      747.75     1027.99    187.80 o 
   6   4   8     6282.73     6452.48    156.18 o 
   7   4   8      152.93      184.67    120.60 o 
   8   4   8     1571.00     1919.80    164.60 o 
 -12   5   8     3550.99     3302.83    121.46 o 
 -11   5   8      161.11      311.33     65.93 o 
 -10   5   8     7523.97     7605.12     74.89 o 
  -9   5   8     3331.77     3481.97     76.63 o 
  -8   5   8     6251.90     6116.88     62.63 o 
  -7   5   8    15116.08    14907.53    212.27 o 
  -6   5   8      831.24      853.67     78.71 o 
  -5   5   8    15778.58    15631.83    154.11 o 
  -4   5   8     2430.22     2444.50     60.66 o 
  -3   5   8    14592.66    14566.74    112.22 o 
  -2   5   8    22419.84    22112.74    292.16 o 
  -1   5   8     1487.57     1580.07     64.59 o 
   0   5   8    16196.50    16007.82    126.73 o 
   1   5   8       31.93      182.48     75.18 o 
   2   5   8     5110.13     5102.32     91.19 o 
   3   5   8     6743.65     6613.04    114.39 o 
   4   5   8     1696.51     1758.36     91.64 o 
   5   5   8     8992.81     8687.17    126.02 o 
   6   5   8      159.47      388.37    119.10 o 
   7   5   8     3482.44     3452.95    117.13 o 
   8   5   8      450.54      696.05    145.24 o 
 -12   6   8       33.36      105.33     74.79 o 
 -11   6   8     1410.81     1378.28     84.44 o 
 -10   6   8      379.52      444.36     56.40 o 
  -9   6   8     1281.61     1278.99     65.28 o 
  -8   6   8     1938.64     2031.59     50.05 o 
  -7   6   8     1208.70     1291.16     61.27 o 
  -6   6   8     4384.29     4386.75     75.04 o 
  -5   6   8      753.28      848.73     72.30 o 
  -4   6   8     5774.44     5778.85     84.10 o 
  -3   6   8     2966.24     2900.49     68.28 o 
  -2   6   8     1311.56     1139.87     69.63 o 
  -1   6   8     6078.82     5788.20    245.22 o 
   0   6   8       59.51      149.71     61.14 o 
   1   6   8     3069.66     3058.62     74.40 o 
   2   6   8     1147.70     1059.10     78.15 o 
   3   6   8      181.14      147.09     96.97 o 
   4   6   8     1965.39     1936.63     91.65 o 
   5   6   8      201.36      167.25    109.70 o 
   6   6   8     1693.88     1631.35    135.44 o 
   7   6   8        4.88       45.54    156.88 o 
   8   6   8      566.68      454.19    173.10 o 
 -12   7   8       72.57       21.78     52.81 o 
 -11   7   8        2.00        0.00     68.86 o 
 -10   7   8      283.97      325.75     64.49 o 
  -9   7   8      206.86      201.75     49.16 o 
  -8   7   8       58.60       23.35     42.72 o 
  -7   7   8       10.45      103.64     46.75 o 
  -6   7   8       31.12        0.00     46.81 o 
  -5   7   8     4018.09     3841.64     86.36 o 
  -4   7   8       61.23       66.29     67.12 o 
  -3   7   8       10.03        0.00     54.06 o 
  -2   7   8     1154.03     1280.54     61.53 o 
  -1   7   8      252.60      173.31     71.62 o 
   0   7   8     1458.24     1455.07     91.20 o 
   1   7   8      216.25      330.46     70.18 o 
   2   7   8       45.21       36.90     66.65 o 
   3   7   8       94.42      284.95    105.78 o 
   4   7   8      724.30      758.94     92.00 o 
   5   7   8      649.59      860.29    127.13 o 
   6   7   8       52.57        0.00    104.41 o 
   7   7   8       64.75      225.41    132.50 o 
   8   7   8      181.53        0.00    164.17 o 
 -12   8   8        2.02       68.84     51.69 o 
 -11   8   8     2670.32     2662.61    143.10 o 
 -10   8   8      798.96      769.88     57.23 o 
  -9   8   8     3634.38     3535.56     62.25 o 
  -8   8   8     3822.51     3770.20     57.28 o 
  -7   8   8       22.17       66.79     66.03 o 
  -6   8   8     8568.45     8235.41    122.69 o 
  -5   8   8       55.49       58.16     61.21 o 
  -4   8   8     7888.77     7526.41    166.97 o 
  -3   8   8     2810.67     2875.75     88.00 o 
  -2   8   8     4757.73     4898.69    116.72 o 
  -1   8   8     8543.04     8429.19     89.22 o 
   0   8   8        1.10        0.00    109.88 o 
   1   8   8     4254.12     4373.01    108.67 o 
   2   8   8      216.07      305.19     85.91 o 
   3   8   8     3433.36     3681.14    148.82 o 
   4   8   8     5818.13     5667.22    100.94 o 
   5   8   8      970.45     1100.48    133.10 o 
   6   8   8     3496.01     3397.85     95.29 o 
   7   8   8       90.76      184.83    103.76 o 
   8   8   8      892.03     1028.08    111.35 o 
 -11   9   8      390.95      372.85     62.39 o 
 -10   9   8     5492.04     5374.72    199.29 o 
  -9   9   8     5194.81     5141.48    136.28 o 
  -8   9   8     5817.20     5461.96    126.47 o 
  -7   9   8    15513.08    15253.13    273.59 o 
  -6   9   8      744.65      788.87     57.62 o 
  -5   9   8     7830.07     8050.11     76.22 o 
  -4   9   8     4420.50     4505.78     76.01 o 
  -3   9   8     9948.42     9902.96    109.09 o 
  -2   9   8    12744.61    12040.75    110.14 o 
  -1   9   8     2929.52     2918.43     68.12 o 
   0   9   8    17523.30    17107.70    141.72 o 
   1   9   8      345.69      482.53     79.29 o 
   2   9   8     8404.25     8177.80    107.22 o 
   3   9   8     2809.16     2946.88     81.17 o 
   4   9   8     2191.78     2535.04    185.30 o 
   5   9   8     9195.93     8728.96    222.09 o 
   6   9   8       18.36      220.96    126.28 o 
   7   9   8     3938.82     3875.79    219.88 o 
 -11  10   8     3231.63     3770.94    181.14 o 
 -10  10   8      883.45      795.48     59.92 o 
  -9  10   8     3593.59     3463.36    128.84 o 
  -8  10   8     4176.62     3938.71     82.76 o 
  -7  10   8     2127.16     1974.16     61.49 o 
  -6  10   8     5361.92     5158.74    157.55 o 
  -5  10   8     3127.38     3284.74     63.58 o 
  -4  10   8     6578.48     6232.16    128.76 o 
  -3  10   8     6866.25     6708.96     61.78 o 
  -2  10   8     3822.84     3891.25     89.13 o 
  -1  10   8     7932.21     7814.16     85.09 o 
   0  10   8       21.89       57.88     87.07 o 
   1  10   8     4876.00     5048.05     71.01 o 
   2  10   8      681.65      790.35     69.06 o 
   3  10   8     3485.73     3627.48     78.04 o 
   4  10   8     4791.08     4952.32    145.68 o 
   5  10   8      212.37      311.07    119.77 o 
   6  10   8     3945.01     4031.91    194.56 o 
   7  10   8        4.01       86.90    185.84 o 
 -11  11   8      109.08      200.05    111.59 o 
 -10  11   8      276.26      177.28     51.79 o 
  -9  11   8      283.68      212.84     67.35 o 
  -8  11   8      477.42      384.42     40.98 o 
  -7  11   8       32.65       11.61     38.22 o 
  -6  11   8      586.98      713.58    102.73 o 
  -5  11   8      427.11      533.99    103.96 o 
  -4  11   8     3322.25     3147.27     63.28 o 
  -3  11   8      110.36      129.23     58.94 o 
  -2  11   8       99.30       45.96     72.93 o 
  -1  11   8      302.49      377.46     82.84 o 
   0  11   8      807.27      915.41     79.34 o 
   1  11   8     1747.80     1666.06     79.92 o 
   2  11   8      820.80      751.63     69.11 o 
   3  11   8      801.46      826.57     92.84 o 
   4  11   8       60.85        0.00     80.86 o 
   5  11   8      446.50      482.12     87.22 o 
   6  11   8       25.34      115.40    112.04 o 
   7  11   8      371.54      385.30    181.22 o 
 -11  12   8      790.41      968.02     96.05 o 
 -10  12   8      250.43      347.68    125.07 o 
  -9  12   8     1608.53     1370.62    106.41 o 
  -8  12   8     3297.43     2992.07    199.62 o 
  -7  12   8       35.76       68.00     39.48 o 
  -6  12   8     7150.61     7024.95    105.77 o 
  -5  12   8      858.36      858.96     55.34 o 
  -4  12   8     2754.14     2698.19    101.06 o 
  -3  12   8     1094.14     1011.58     58.30 o 
  -2  12   8     1396.28     1346.19     55.94 o 
  -1  12   8     3837.37     3801.52     64.12 o 
   0  12   8        7.24       88.94     95.35 o 
   1  12   8     4342.67     4454.80    136.11 o 
   2  12   8     1354.39     1153.81     75.27 o 
   3  12   8      977.62      982.18     75.73 o 
   4  12   8      973.05      968.73     83.82 o 
   5  12   8      277.32      167.74     84.98 o 
   6  12   8      908.34      789.21     87.09 o 
   7  12   8      320.85      329.48    174.55 o 
 -11  13   8       90.26       73.22    121.71 o 
 -10  13   8     3978.55     3798.63    289.89 o 
  -9  13   8     1707.28     1751.45    113.02 o 
  -8  13   8     1872.94     1724.46     94.82 o 
  -7  13   8     5158.21     4788.04    265.62 o 
  -6  13   8      117.95      110.14     42.61 o 
  -5  13   8    13927.92    13459.45    210.81 o 
  -4  13   8      965.81      947.31     51.25 o 
  -3  13   8     6389.70     6263.83     81.22 o 
  -2  13   8    10951.71    10914.67     73.65 o 
  -1  13   8     1187.10     1090.45     71.18 o 
   0  13   8    14878.64    14576.73    243.49 o 
   1  13   8     1280.56     1320.77     69.49 o 
   2  13   8     6078.00     5945.53     84.14 o 
   3  13   8     2640.21     2771.06     99.15 o 
   4  13   8     1328.38     1330.11     85.44 o 
   5  13   8     2770.75     2649.46     89.62 o 
   6  13   8        2.67       80.11     83.92 o 
   7  13   8     1772.42     1670.12    201.74 o 
 -10  14   8      872.34      867.03    179.08 o 
  -9  14   8     3820.97     3828.56    103.00 o 
  -8  14   8     3537.30     3705.82    103.93 o 
  -7  14   8     1498.27     1461.92    143.23 o 
  -6  14   8     8237.33     8173.45    180.92 o 
  -5  14   8     1555.81     1651.19    101.55 o 
  -4  14   8     6884.63     6756.73    169.16 o 
  -3  14   8     7594.15     7415.96     93.79 o 
  -2  14   8     2879.98     2912.70     80.54 o 
  -1  14   8    10478.11    10161.64     91.85 o 
   0  14   8      291.09      310.05     62.66 o 
   1  14   8    10092.53     9750.10     84.56 o 
   2  14   8     1334.83     1308.12    108.40 o 
   3  14   8     2421.24     2702.01    138.60 o 
   4  14   8     2061.83     2151.80    119.63 o 
   5  14   8      182.27      303.44    123.12 o 
   6  14   8     3079.92     3550.10    158.12 o 
 -10  15   8      833.08     1070.27    159.32 o 
  -9  15   8      933.19      982.61    115.16 o 
  -8  15   8      452.71      520.48     90.69 o 
  -7  15   8     1455.67     1560.56     97.24 o 
  -6  15   8      928.62     1068.68    135.45 o 
  -5  15   8     1528.98     1619.83     82.68 o 
  -4  15   8     3696.59     3421.60    117.30 o 
  -3  15   8     1780.58     1630.09     68.22 o 
  -2  15   8     2313.94     2252.50     58.65 o 
  -1  15   8      394.38      391.34     59.90 o 
   0  15   8     4065.05     4131.49     84.79 o 
   1  15   8      371.76      346.29     79.23 o 
   2  15   8     1947.95     2001.34    116.28 o 
   3  15   8     1278.72     1447.97    102.80 o 
   4  15   8       55.37       72.93     88.79 o 
   5  15   8      705.26      832.59    125.56 o 
   6  15   8       44.87      132.76    126.61 o 
 -10  16   8        4.08        0.00    128.63 o 
  -9  16   8      207.47      210.24     82.19 o 
  -8  16   8       60.32      173.54     81.73 o 
  -7  16   8      315.20      496.67    129.72 o 
  -6  16   8       10.33       83.34    118.77 o 
  -5  16   8       85.72      138.45     99.52 o 
  -4  16   8       42.87        0.00     69.66 o 
  -3  16   8       11.09       13.77     75.27 o 
  -2  16   8      146.55      205.78     99.76 o 
  -1  16   8      344.77      358.22     79.72 o 
   0  16   8        6.38        0.00     80.43 o 
   1  16   8      842.38      690.69     94.08 o 
   2  16   8        1.45        0.00     79.38 o 
   3  16   8      701.55      703.80     82.38 o 
   4  16   8        5.26       20.78     94.72 o 
   5  16   8        5.57        0.00    112.27 o 
   6  16   8       22.67        0.00    121.97 o 
 -10  17   8     1621.05     2146.74    182.90 o 
  -9  17   8     1696.90     1644.30    200.47 o 
  -8  17   8      869.70     1016.23    116.25 o 
  -7  17   8     4676.31     4918.19    107.31 o 
  -6  17   8       18.66        0.00    125.48 o 
  -5  17   8     3443.21     3526.90    113.12 o 
  -4  17   8     1314.66     1155.62    101.47 o 
  -3  17   8     2930.25     2912.30    153.29 o 
  -2  17   8     2219.83     2081.39     70.27 o 
  -1  17   8      691.56      777.77    113.05 o 
   0  17   8     3555.99     3449.26    114.36 o 
   1  17   8      252.50      389.99     80.54 o 
   2  17   8     6314.56     5838.20    297.23 o 
   3  17   8     1272.25     1292.42     93.08 o 
   4  17   8      636.15      772.97    184.27 o 
   5  17   8     1458.01     1422.68    165.60 o 
  -9  18   8     2769.34     2712.41    115.17 o 
  -8  18   8     4919.70     5220.35    262.21 o 
  -7  18   8      612.52      746.10    112.49 o 
  -6  18   8     6914.47     7197.92    130.41 o 
  -5  18   8      126.36      130.15    137.55 o 
  -4  18   8     5871.61     6016.68    243.97 o 
  -3  18   8     3856.38     4085.62    262.37 o 
  -2  18   8     1993.53     2012.05    121.36 o 
  -1  18   8     6329.88     6719.39    189.22 o 
   0  18   8       28.72        0.00     78.34 o 
   1  18   8    10820.74    10693.48    410.02 o 
   2  18   8     1501.13     1545.84    117.08 o 
   3  18   8     2907.92     2887.41    171.12 o 
   4  18   8     2785.55     3039.72    201.60 o 
   5  18   8       97.74        0.00    122.01 o 
  -9  19   8     1173.61     1074.51    131.64 o 
  -8  19   8      888.23      710.98     97.34 o 
  -7  19   8     3375.54     3585.95    128.83 o 
  -6  19   8       51.27        0.00    100.78 o 
  -5  19   8     4078.39     4271.08    113.77 o 
  -4  19   8      652.10      691.47     51.01 o 
  -3  19   8     1368.18     1429.71     92.01 o 
  -2  19   8     1777.13     1908.93    109.84 o 
  -1  19   8      392.38      505.28    141.69 o 
   0  19   8     4054.22     4191.27    147.63 o 
   1  19   8       41.01        0.00    106.06 o 
   2  19   8     2555.97     2746.88    132.60 o 
   3  19   8     1744.12     1612.14    107.91 o 
   4  19   8      671.63      841.34    135.22 o 
   5  19   8     1769.41     2007.24    181.61 o 
  -8  20   8      171.67      192.39     98.31 o 
  -7  20   8        1.68      340.08    124.62 o 
  -6  20   8      164.21      137.59    101.22 o 
  -5  20   8        1.23        0.00    142.13 o 
  -4  20   8      252.94      180.80     66.55 o 
  -3  20   8      233.91      136.28     66.71 o 
  -2  20   8        2.63        0.00     88.40 o 
  -1  20   8      490.09      495.70     96.21 o 
   0  20   8       49.36        0.52     80.37 o 
   1  20   8      264.58      308.96    164.63 o 
   2  20   8       55.62        0.00     82.75 o 
   3  20   8       29.42        0.00     90.50 o 
   4  20   8      121.58      254.05     81.06 o 
  -8  21   8      355.62      439.77    131.98 o 
  -7  21   8      693.53      729.43    130.46 o 
  -6  21   8      102.74      232.10    174.20 o 
  -5  21   8     1980.71     2147.91    113.87 o 
  -4  21   8      131.09      122.75     68.99 o 
  -3  21   8      593.68      558.55     67.57 o 
  -2  21   8      715.65      720.36     73.53 o 
  -1  21   8      158.34      189.35     59.76 o 
   0  21   8     1725.22     1566.36    109.71 o 
   1  21   8      168.97      280.78     90.44 o 
   2  21   8     1089.37      941.43     85.54 o 
   3  21   8      450.39      527.05     99.24 o 
   4  21   8      201.43      299.21    106.58 o 
  -7  22   8      361.40      564.04    170.34 o 
  -6  22   8     5115.00     5494.97    157.74 o 
  -5  22   8      262.34      155.17    141.69 o 
  -4  22   8     3669.27     3870.10    130.30 o 
  -3  22   8     1743.90     1449.30    123.30 o 
  -2  22   8      865.83      956.12    141.86 o 
  -1  22   8     2752.04     2854.76     85.41 o 
   0  22   8        0.54        0.00     82.02 o 
   1  22   8     3754.82     3702.78    243.71 o 
   2  22   8     1012.05     1007.47     86.58 o 
   3  22   8     2146.68     1927.61     95.48 o 
  -6  23   8       45.63        0.00    132.88 o 
  -5  23   8     3790.49     4387.27    165.85 o 
  -4  23   8     1482.85     1343.10    219.58 o 
  -3  23   8     2459.63     2539.65    106.59 o 
  -2  23   8     3039.30     2677.97    198.41 o 
  -1  23   8      409.06      411.24     57.65 o 
   0  23   8     4747.38     4547.35    199.56 o 
   1  23   8      270.79      249.69     98.87 o 
   2  23   8     2485.03     2367.50     89.76 o 
  -6  24   8      679.78     1031.97    136.20 o 
  -5  24   8      209.96        0.00    153.37 o 
  -4  24   8      996.45     1346.97    213.10 o 
  -3  24   8      977.39      702.99    125.03 o 
  -2  24   8      259.73      316.97     66.96 o 
  -1  24   8      834.04      878.80    153.88 o 
   0  24   8       26.61       86.37     89.69 o 
   1  24   8     1030.50     1003.24     87.28 o 
  -4  25   8        9.59        0.00    169.13 o 
  -3  25   8        2.37      201.06    125.08 o 
  -2  25   8        9.83        0.00    212.31 o 
  -1  25   8       52.54       58.69     62.16 o 
   0  25   8      150.99      154.69     75.96 o 
 -12   1   9     1838.28     1725.89     80.94 o 
 -11   1   9        3.21       47.10     73.81 o 
 -10   1   9     4921.99     4965.05     66.63 o 
  -9   1   9      212.69      322.69     69.57 o 
  -8   1   9     1623.63     1673.43     60.21 o 
  -7   1   9     2294.35     2344.62     61.70 o 
  -6   1   9      164.36      189.54     62.92 o 
  -5   1   9     5380.36     5557.53    107.54 o 
  -4   1   9      113.99      137.29     84.39 o 
  -3   1   9     7904.25     7819.58    121.19 o 
  -2   1   9     4990.67     4766.52     84.74 o 
  -1   1   9     3023.15     2730.79    136.21 o 
   0   1   9     4664.42     4608.79    149.55 o 
   1   1   9       18.29        4.44    154.58 o 
   2   1   9     2205.03     2221.73    103.09 o 
   3   1   9      873.72      914.42    107.58 o 
   4   1   9     1609.43     1963.80    112.47 o 
   5   1   9     1850.32     1915.56    110.27 o 
   6   1   9       98.34       79.11    122.25 o 
   7   1   9     1393.94     1473.05    142.84 o 
 -12   2   9      381.31      456.07     85.97 o 
 -11   2   9     7090.73     6997.37    108.33 o 
 -10   2   9      904.55      959.99     77.80 o 
  -9   2   9     6834.54     6887.65    129.04 o 
  -8   2   9     4094.34     4098.13     87.88 o 
  -7   2   9     1098.22     1199.35     68.11 o 
  -6   2   9    10399.42    10483.00    136.64 o 
  -5   2   9        2.92       26.98     61.41 o 
  -4   2   9    17869.72    17538.28    173.18 o 
  -3   2   9     3350.28     3224.66    109.73 o 
  -2   2   9    11017.00    10531.17    176.01 o 
  -1   2   9    15720.65    15404.22    138.56 o 
   0   2   9     1071.32     1169.80     82.49 o 
   1   2   9    11882.43    11751.07    105.43 o 
   2   2   9     1578.26     1655.18    212.33 o 
   3   2   9     4424.38     4768.56    163.56 o 
   4   2   9     3032.48     3309.88    151.61 o 
   5   2   9     2313.42     2495.98    125.96 o 
   6   2   9     5073.82     5284.30    218.76 o 
   7   2   9       43.74      217.77    153.93 o 
 -12   3   9     2876.45     2701.22     90.01 o 
 -11   3   9       58.10      129.79     78.64 o 
 -10   3   9     5565.62     5554.47     69.42 o 
  -9   3   9     1271.23     1348.09     65.36 o 
  -8   3   9     4042.74     4031.99     68.09 o 
  -7   3   9     3516.84     3640.65     64.66 o 
  -6   3   9      105.84      106.30     54.38 o 
  -5   3   9    11295.15    11433.19    195.09 o 
  -4   3   9      884.08      830.55     64.63 o 
  -3   3   9    12803.83    12163.34     88.62 o 
  -2   3   9     7721.14     7367.85     85.31 o 
  -1   3   9     2749.31     2575.10     78.77 o 
   0   3   9     8644.68     8349.74     94.22 o 
   1   3   9       31.28      104.11     91.28 o 
   2   3   9     2944.55     3085.65     95.03 o 
   3   3   9     1831.81     1839.48    151.63 o 
   4   3   9     3981.25     3990.16    107.44 o 
   5   3   9     4312.37     4350.55    115.22 o 
   6   3   9      360.01      568.92    171.88 o 
   7   3   9     2270.33     2351.79    143.84 o 
 -12   4   9       65.41      161.17     75.00 o 
 -11   4   9     1176.56     1155.45     78.93 o 
 -10   4   9      222.24      225.34     68.34 o 
  -9   4   9      166.98      184.04     76.31 o 
  -8   4   9      130.93      135.82     52.87 o 
  -7   4   9       83.53      109.31     52.31 o 
  -6   4   9     1946.09     1962.16     74.79 o 
  -5   4   9        1.17       16.70     59.05 o 
  -4   4   9     1963.55     1996.39     65.51 o 
  -3   4   9      240.13      290.80     92.22 o 
  -2   4   9     1738.96     1835.65     70.15 o 
  -1   4   9     4063.78     3956.59    114.97 o 
   0   4   9       60.73      187.62    104.82 o 
   1   4   9     1120.53     1196.95     86.16 o 
   2   4   9       71.87        0.00     88.45 o 
   3   4   9     1266.64     1223.30    109.20 o 
   4   4   9      579.98      517.26    121.68 o 
   5   4   9      290.90      419.17    106.27 o 
   6   4   9      328.82      356.57    115.30 o 
   7   4   9        8.89      169.46    122.46 o 
 -12   5   9      292.54      301.95     91.90 o 
 -11   5   9      117.88      136.92     76.39 o 
 -10   5   9      787.02      827.83     65.81 o 
  -9   5   9     1227.74     1133.47     63.50 o 
  -8   5   9      839.40      828.03     60.48 o 
  -7   5   9      489.66      540.64     67.25 o 
  -6   5   9      317.88      412.78     57.15 o 
  -5   5   9      253.50      273.98     64.02 o 
  -4   5   9        3.80        9.94     61.31 o 
  -3   5   9     1113.23     1224.91     70.63 o 
  -2   5   9     2138.97     2075.79     84.13 o 
  -1   5   9      890.17     1044.43     71.12 o 
   0   5   9     3298.49     3370.00     76.58 o 
   1   5   9        2.12        0.00     88.33 o 
   2   5   9     2717.13     2540.43    150.53 o 
   3   5   9      190.52       75.64     94.08 o 
   4   5   9       17.57       35.19    117.83 o 
   5   5   9      338.85      487.87    120.98 o 
   6   5   9       11.21      238.71    112.87 o 
   7   5   9      351.33      349.06    145.90 o 
 -11   6   9     3303.59     3187.63    133.61 o 
 -10   6   9       11.86       27.33     56.97 o 
  -9   6   9     8463.16     8172.00    131.21 o 
  -8   6   9     3455.56     3338.44     97.37 o 
  -7   6   9      786.54      751.37     66.75 o 
  -6   6   9     5002.77     4997.95     66.74 o 
  -5   6   9        0.11       28.87     66.46 o 
  -4   6   9     8614.65     8517.17    162.39 o 
  -3   6   9     3466.58     3502.49     74.00 o 
  -2   6   9     6732.37     6304.54     74.88 o 
  -1   6   9     8220.30     7944.73    173.93 o 
   0   6   9     1537.89     1379.00     80.39 o 
   1   6   9     4085.67     4148.53     80.86 o 
   2   6   9      609.35      504.57     92.27 o 
   3   6   9     4028.57     4265.30    230.72 o 
   4   6   9     2378.87     2478.06    116.02 o 
   5   6   9      990.63     1083.72    121.02 o 
   6   6   9     3797.47     3786.69    133.42 o 
   7   6   9       13.34      409.12    159.29 o 
 -11   7   9       17.79       47.33     70.44 o 
 -10   7   9     7072.17     7057.56    222.75 o 
  -9   7   9     2014.70     1978.46     73.90 o 
  -8   7   9     3688.60     3461.33     83.17 o 
  -7   7   9    14216.07    13751.27    215.56 o 
  -6   7   9      137.36      184.12     70.47 o 
  -5   7   9    11091.80    10881.87    123.84 o 
  -4   7   9      268.60      244.48     93.23 o 
  -3   7   9    12032.52    11656.20    117.11 o 
  -2   7   9     7551.03     7525.38    189.93 o 
  -1   7   9     6029.71     5881.07    104.67 o 
   0   7   9     9683.58     9600.41    102.55 o 
   1   7   9      181.88      216.81     80.27 o 
   2   7   9    10912.64    11298.48     94.54 o 
   3   7   9     5022.65     4809.10     98.86 o 
   4   7   9     2656.94     2884.07     99.25 o 
   5   7   9     5187.81     5438.31    218.85 o 
   6   7   9      204.96      311.10    194.34 o 
   7   7   9     3205.38     3460.43    154.81 o 
 -11   8   9     2246.57     2279.38    158.02 o 
 -10   8   9       37.94       29.47     69.79 o 
  -9   8   9     3802.02     3560.23     82.84 o 
  -8   8   9     2254.61     2195.73     56.95 o 
  -7   8   9     1711.86     1711.30     51.19 o 
  -6   8   9     5078.84     4944.45     79.38 o 
  -5   8   9      103.39       62.90     87.70 o 
  -4   8   9     5672.14     5697.41    159.03 o 
  -3   8   9     2580.03     2421.32     72.07 o 
  -2   8   9     4321.08     4343.33    166.70 o 
  -1   8   9     1832.10     1682.01     81.77 o 
   0   8   9      376.39      638.43     80.14 o 
   1   8   9     2594.85     2681.97    142.89 o 
   2   8   9      380.33      434.30     87.00 o 
   3   8   9     1939.46     1978.90     94.11 o 
   4   8   9     3396.10     3459.63     97.49 o 
   5   8   9      541.84      661.02    107.07 o 
   6   8   9     1820.49     1786.98    110.47 o 
   7   8   9       16.24      188.58    113.09 o 
 -11   9   9       82.29      250.33    101.22 o 
 -10   9   9       14.43        0.00     68.09 o 
  -9   9   9       25.04       25.99     67.39 o 
  -8   9   9       36.61      111.33     71.55 o 
  -7   9   9        1.00       53.46     53.32 o 
  -6   9   9      230.68      163.21     46.78 o 
  -5   9   9      550.79      484.25     55.62 o 
  -4   9   9     1815.90     1790.22     62.09 o 
  -3   9   9       23.21       85.94     60.32 o 
  -2   9   9       66.62        8.50     81.56 o 
  -1   9   9       90.59      127.01     66.67 o 
   0   9   9      115.93      329.16     92.68 o 
   1   9   9     1556.00     1416.50     80.52 o 
   2   9   9      701.87      693.67     83.85 o 
   3   9   9      179.32      252.13     85.64 o 
   4   9   9        2.92       33.15     90.77 o 
   5   9   9        4.62       54.90     90.88 o 
   6   9   9       67.41       83.40    100.80 o 
 -11  10   9     2238.76     2386.33    107.73 o 
 -10  10   9      234.18      190.95     93.47 o 
  -9  10   9     1815.18     1696.93     74.83 o 
  -8  10   9     2488.38     2250.65    136.29 o 
  -7  10   9      232.91      310.90     53.49 o 
  -6  10   9     4082.01     3847.85    127.85 o 
  -5  10   9      343.30      439.77     68.14 o 
  -4  10   9     4745.50     4566.84     68.26 o 
  -3  10   9      253.29      255.43     66.92 o 
  -2  10   9     2813.76     2957.22    103.64 o 
  -1  10   9     6521.65     6493.49     99.77 o 
   0  10   9       34.76        0.00     70.76 o 
   1  10   9     2704.02     2630.44    116.04 o 
   2  10   9       65.21      133.42     79.98 o 
   3  10   9     1245.84     1236.39     87.38 o 
   4  10   9     2221.19     2320.15    128.10 o 
   5  10   9      584.10      819.00    102.46 o 
   6  10   9     1543.04     1785.57    145.91 o 
 -11  11   9        2.18       41.15    106.01 o 
 -10  11   9     4856.63     5502.21    181.44 o 
  -9  11   9     1321.18     1212.04    168.24 o 
  -8  11   9     4706.35     4395.46    211.29 o 
  -7  11   9     5324.31     5109.95    185.82 o 
  -6  11   9      313.22      368.65     51.74 o 
  -5  11   9    11031.54    10585.32    269.08 o 
  -4  11   9      584.27      472.59     58.06 o 
  -3  11   9     7755.72     7791.08    116.82 o 
  -2  11   9     7290.83     6883.06    219.76 o 
  -1  11   9     2329.55     2464.18     74.05 o 
   0  11   9     8135.85     7849.25    111.03 o 
   1  11   9        8.60        0.00     98.70 o 
   2  11   9     5271.99     5139.50     86.76 o 
   3  11   9     1201.95     1526.08    121.74 o 
   4  11   9     2716.53     2789.52    112.97 o 
   5  11   9     3809.76     3955.85    254.79 o 
   6  11   9      135.35      275.48    101.49 o 
 -10  12   9      442.38      476.59     87.24 o 
  -9  12   9     3319.08     3452.78     88.65 o 
  -8  12   9     1618.88     1509.54     60.54 o 
  -7  12   9     1345.73     1236.74     98.53 o 
  -6  12   9     5495.20     5342.63    169.69 o 
  -5  12   9      307.43      409.37     56.31 o 
  -4  12   9     7818.94     7552.74    174.23 o 
  -3  12   9     4210.60     3972.92     84.14 o 
  -2  12   9     5919.94     5674.84     76.09 o 
  -1  12   9     4390.75     4247.80    102.55 o 
   0  12   9     2350.97     2384.64     73.50 o 
   1  12   9     7321.61     7343.94     92.13 o 
   2  12   9     1293.94     1447.11     95.09 o 
   3  12   9     4044.58     4179.14    152.85 o 
   4  12   9     1535.37     1826.59    108.57 o 
   5  12   9      411.35      683.13     97.41 o 
   6  12   9     2222.06     2262.11    179.99 o 
 -10  13   9      674.84      638.78     87.64 o 
  -9  13   9       15.26      162.79     82.81 o 
  -8  13   9     1249.36     1232.32    116.94 o 
  -7  13   9     1411.32     1430.52     89.31 o 
  -6  13   9       26.00        0.00     58.17 o 
  -5  13   9      798.78      820.31     89.75 o 
  -4  13   9     2106.73     1984.93     56.86 o 
  -3  13   9     1258.78     1207.69     63.83 o 
  -2  13   9      956.36      899.66     98.16 o 
  -1  13   9      329.03      315.27     79.94 o 
   0  13   9      548.93      687.84    107.73 o 
   1  13   9      170.06      265.31     82.92 o 
   2  13   9     2090.76     2250.11     88.65 o 
   3  13   9      398.86      397.61    122.17 o 
   4  13   9      523.72      532.12    100.80 o 
   5  13   9      298.58      425.73    159.26 o 
   6  13   9        8.24      162.32    102.98 o 
 -10  14   9       12.43      142.49     80.95 o 
  -9  14   9      290.42      234.15     78.70 o 
  -8  14   9      288.58      222.23     78.09 o 
  -7  14   9      154.38      254.96     69.99 o 
  -6  14   9     1648.52     1531.52     62.69 o 
  -5  14   9       58.41       80.95     73.35 o 
  -4  14   9     1152.86     1217.22     94.59 o 
  -3  14   9        7.67        0.00     74.84 o 
  -2  14   9      288.31      414.80     94.48 o 
  -1  14   9     2615.14     2655.59     73.94 o 
   0  14   9      632.90      802.13     86.14 o 
   1  14   9      185.60      270.18     99.77 o 
   2  14   9        6.58       98.12     84.27 o 
   3  14   9     1316.62     1145.37    123.62 o 
   4  14   9       48.50      172.95     92.16 o 
   5  14   9       44.79       34.29    105.91 o 
 -10  15   9     2548.32     2665.16    188.12 o 
  -9  15   9     1290.53     1268.48    100.49 o 
  -8  15   9     1823.61     1768.15     81.97 o 
  -7  15   9     1213.10     1261.66     99.73 o 
  -6  15   9      440.52      467.52     49.91 o 
  -5  15   9     7767.48     7785.96     70.84 o 
  -4  15   9      903.96      939.79     50.59 o 
  -3  15   9     5108.28     4898.22    117.86 o 
  -2  15   9     3801.61     3711.36    124.99 o 
  -1  15   9     2042.04     1948.11     70.85 o 
   0  15   9     5712.11     5611.42    153.55 o 
   1  15   9      106.33      162.06    112.18 o 
   2  15   9     4616.43     4669.21    105.37 o 
   3  15   9      453.11      706.59     91.41 o 
   4  15   9     1557.38     1482.41    122.52 o 
   5  15   9     1721.19     1742.63     98.62 o 
  -9  16   9     2565.91     2717.14    123.33 o 
  -8  16   9     1645.42     1679.58    107.89 o 
  -7  16   9     2568.02     2887.18    107.73 o 
  -6  16   9     6958.96     7126.99    163.24 o 
  -5  16   9       54.57       76.86     76.07 o 
  -4  16   9     8199.18     8090.89    166.94 o 
  -3  16   9     2776.54     2719.39     84.02 o 
  -2  16   9     3870.29     3797.22     90.77 o 
  -1  16   9     7045.80     6978.89    144.97 o 
   0  16   9      237.34      384.67    104.89 o 
   1  16   9     6966.21     7149.57    103.75 o 
   2  16   9      134.24      237.61     97.64 o 
   3  16   9     2921.20     2985.62     98.33 o 
   4  16   9     1725.37     1734.40    110.71 o 
   5  16   9      543.20      568.44    109.78 o 
  -9  17   9      357.89      294.79    185.55 o 
  -8  17   9      401.32      501.72    106.27 o 
  -7  17   9     1424.38     1689.93    157.83 o 
  -6  17   9      608.12      831.65    115.75 o 
  -5  17   9     5129.27     4935.00    145.94 o 
  -4  17   9      506.53      418.98     68.71 o 
  -3  17   9     1975.49     1922.66     85.22 o 
  -2  17   9      708.59      793.03     90.56 o 
  -1  17   9     1207.56     1391.94    104.58 o 
   0  17   9     1915.52     2091.02    133.88 o 
   1  17   9        0.92       83.42    105.85 o 
   2  17   9     1135.28     1205.82    190.00 o 
   3  17   9      911.09     1037.74    158.70 o 
   4  17   9     1117.54     1095.08    159.33 o 
  -8  18   9       16.11      286.55     87.56 o 
  -7  18   9       73.15      208.24    119.60 o 
  -6  18   9       97.99      103.13    155.82 o 
  -5  18   9       16.03        0.00     69.21 o 
  -4  18   9       65.84      174.89     77.71 o 
  -3  18   9        0.26      101.78     86.50 o 
  -2  18   9       72.81      158.26     83.56 o 
  -1  18   9      132.47      166.81    107.66 o 
   0  18   9        1.91      180.06     99.53 o 
   1  18   9       77.07        0.00    108.27 o 
   2  18   9       56.35       21.22     90.77 o 
   3  18   9       28.22        0.00    112.15 o 
   4  18   9       35.82        0.00     94.30 o 
  -8  19   9      922.05      665.52    115.23 o 
  -7  19   9     2389.94     2424.26    158.80 o 
  -6  19   9      148.81      326.73    118.42 o 
  -5  19   9     1955.07     2119.24    106.26 o 
  -4  19   9      157.34      261.73    115.50 o 
  -3  19   9     1378.60     1216.16     81.57 o 
  -2  19   9     1002.21      921.14    100.62 o 
  -1  19   9      406.33      391.92    113.63 o 
   0  19   9     1623.14     1508.70    140.38 o 
   1  19   9        1.68       77.90    102.95 o 
   2  19   9     1923.36     2139.29    143.30 o 
   3  19   9      348.33      337.72    179.20 o 
  -7  20   9     1335.29     1417.46    119.51 o 
  -6  20   9     5446.17     5665.52    120.55 o 
  -5  20   9        0.12        0.00    105.35 o 
  -4  20   9     5170.48     4796.48    216.86 o 
  -3  20   9     1922.02     1832.03     81.22 o 
  -2  20   9     2061.93     2042.75    114.27 o 
  -1  20   9     2292.00     2245.36    138.43 o 
   0  20   9      312.25      258.10    102.37 o 
   1  20   9     4118.59     4076.57    201.93 o 
   2  20   9      546.72      431.46    127.49 o 
   3  20   9     2967.93     2620.83    335.32 o 
  -7  21   9     2573.89     2722.51    185.98 o 
  -6  21   9      119.60      327.09    115.96 o 
  -5  21   9     3382.44     3609.60    114.78 o 
  -4  21   9      625.73      693.75    108.98 o 
  -3  21   9     2728.21     2751.60    131.73 o 
  -2  21   9     1725.02     1586.27    173.57 o 
  -1  21   9     1302.91     1418.14    124.55 o 
   0  21   9     3158.93     3182.32    109.29 o 
   1  21   9        3.22       34.13     97.96 o 
   2  21   9     2920.15     2804.32    112.36 o 
  -6  22   9      411.00      456.29    118.40 o 
  -5  22   9       19.72       87.38    136.49 o 
  -4  22   9      577.50      556.51    148.09 o 
  -3  22   9      167.24      105.53     77.11 o 
  -2  22   9      291.00      155.81     65.16 o 
  -1  22   9      423.81      327.42     68.64 o 
   0  22   9       17.15        0.00    128.58 o 
   1  22   9      422.95      382.52     94.18 o 
   2  22   9        0.99      128.79     92.96 o 
  -5  23   9      531.26      801.10    126.43 o 
  -4  23   9       32.60        0.00    135.09 o 
  -3  23   9      136.99      255.62    109.06 o 
  -2  23   9      133.83       21.96     61.23 o 
  -1  23   9       11.44       68.50     83.03 o 
   0  23   9      480.60      394.34     74.45 o 
   1  23   9        5.73       43.17     78.54 o 
  -3  24   9      614.32      548.78    139.16 o 
  -2  24   9     1164.29      856.62    114.19 o 
  -1  24   9     1798.28     1343.76     83.85 o 
 -11   0  10     5056.13     4762.95    182.59 o 
 -10   0  10       19.79      137.18     91.19 o 
  -9   0  10     7192.87     7509.28    124.42 o 
  -8   0  10     2073.40     2241.07    109.78 o 
  -7   0  10     1569.99     1655.37    114.73 o 
  -6   0  10     9234.92     9285.97    133.21 o 
  -5   0  10       21.71       30.17     92.21 o 
  -4   0  10    16247.86    16431.96    379.69 o 
  -3   0  10      539.39      568.78    125.58 o 
  -2   0  10     9033.52     8575.33    325.90 o 
  -1   0  10     8674.29     8280.25    149.97 o 
   0   0  10      131.77      144.77    132.15 o 
   1   0  10    16354.35    16134.79    373.51 o 
   2   0  10      714.74      522.98    198.47 o 
   3   0  10     4307.04     4387.45    159.00 o 
   4   0  10     1292.48     1289.97    162.21 o 
   5   0  10     2013.31     2259.94    173.96 o 
   6   0  10     2160.23     2518.61    223.74 o 
 -11   1  10      106.85       90.96     71.16 o 
 -10   1  10     3903.40     3875.64     79.75 o 
  -9   1  10      513.35      454.32     68.92 o 
  -8   1  10     4380.92     4455.72     67.77 o 
  -7   1  10     3765.00     3913.10     88.66 o 
  -6   1  10      334.42      493.93     87.98 o 
  -5   1  10     6372.36     6298.72    116.99 o 
  -4   1  10      112.12       96.17     80.21 o 
  -3   1  10     8137.59     7967.12    196.04 o 
  -2   1  10     1243.38     1112.72    101.01 o 
  -1   1  10     3111.25     3322.67    163.18 o 
   0   1  10     5025.09     4770.18    201.16 o 
   1   1  10      341.78      529.86    107.14 o 
   2   1  10     4801.15     4715.90    109.62 o 
   3   1  10      173.10      160.22    104.95 o 
   4   1  10     1975.98     2338.39    148.39 o 
   5   1  10     1667.76     1629.63    121.93 o 
   6   1  10      542.46      810.00    170.60 o 
 -11   2  10       89.21      115.34     64.54 o 
 -10   2  10        6.96       36.21     67.54 o 
  -9   2  10       36.22        3.37     79.96 o 
  -8   2  10       90.00      224.51     61.89 o 
  -7   2  10      104.75      337.93     89.50 o 
  -6   2  10      321.05      384.73     64.17 o 
  -5   2  10      152.81      132.67     70.65 o 
  -4   2  10      473.10      546.45     71.82 o 
  -3   2  10        1.43       19.08    115.47 o 
  -2   2  10      442.15      376.76     95.18 o 
  -1   2  10      327.94      537.84    114.92 o 
   0   2  10       19.10        0.00    103.11 o 
   1   2  10      511.12      415.21    107.63 o 
   2   2  10      102.29       77.68    100.53 o 
   3   2  10      170.42      229.89    118.64 o 
   4   2  10        4.50       46.54    108.69 o 
   5   2  10      164.71      214.47    146.32 o 
   6   2  10       28.15       27.04    148.20 o 
 -11   3  10       45.19      183.36     67.90 o 
 -10   3  10     1258.76     1332.93     91.44 o 
  -9   3  10       37.44       60.90     80.29 o 
  -8   3  10     2727.68     2769.61     73.26 o 
  -7   3  10     1211.41     1204.47     78.73 o 
  -6   3  10      111.43      235.95     76.94 o 
  -5   3  10      928.42      964.72     70.62 o 
  -4   3  10        0.75      102.62     78.83 o 
  -3   3  10     3825.68     3652.53     90.00 o 
  -2   3  10     1536.15     1727.25     87.48 o 
  -1   3  10     1498.87     1821.68    147.90 o 
   0   3  10     5160.09     4985.70    124.81 o 
   1   3  10       59.84       13.50    108.59 o 
   2   3  10     2454.14     2580.04    115.23 o 
   3   3  10      110.77      226.03    117.93 o 
   4   3  10      607.49      557.81    140.29 o 
   5   3  10      565.99      649.24    149.95 o 
   6   3  10       11.32       18.80    128.47 o 
 -11   4  10     3367.79     3252.21     91.82 o 
 -10   4  10        7.53      123.81     76.59 o 
  -9   4  10     6511.86     6381.69     92.08 o 
  -8   4  10     3679.01     3662.50     84.28 o 
  -7   4  10     3153.45     3120.19    110.22 o 
  -6   4  10     7023.22     7154.01     81.77 o 
  -5   4  10      399.08      604.37     69.25 o 
  -4   4  10    12582.81    12274.24    175.49 o 
  -3   4  10     1440.67     1398.90     90.72 o 
  -2   4  10     8204.79     8051.35     88.69 o 
  -1   4  10     6199.86     6089.25    102.57 o 
   0   4  10     2903.65     2986.51     87.24 o 
   1   4  10     8808.01     8808.85    174.61 o 
   2   4  10      244.47      284.09    103.36 o 
   3   4  10     5041.15     5428.28    183.66 o 
   4   4  10     1343.59     1268.92    114.86 o 
   5   4  10     1024.91     1161.83    119.76 o 
   6   4  10     2358.94     2426.59    131.76 o 
 -11   5  10      233.69      302.10    107.35 o 
 -10   5  10     4146.89     4245.68     92.34 o 
  -9   5  10      460.58      553.75     70.42 o 
  -8   5  10     3316.57     3369.78     69.32 o 
  -7   5  10     6211.20     6294.08    102.91 o 
  -6   5  10     1642.45     1712.72     84.78 o 
  -5   5  10    14958.93    14770.59    203.70 o 
  -4   5  10      192.60      200.05    132.76 o 
  -3   5  10    11989.25    11501.84    188.17 o 
  -2   5  10     4876.54     4727.93     99.14 o 
  -1   5  10     3410.33     3288.30    100.45 o 
   0   5  10     8724.58     8402.73    129.76 o 
   1   5  10        7.30       54.65     88.80 o 
   2   5  10     6753.38     6671.01    113.15 o 
   3   5  10     1289.64     1337.20    118.81 o 
   4   5  10     2967.06     3195.04    154.53 o 
   5   5  10     2554.47     2840.85    189.75 o 
   6   5  10      457.19      338.22    150.21 o 
 -11   6  10      991.15      980.17     81.84 o 
 -10   6  10        6.91       53.52     63.35 o 
  -9   6  10     1775.89     1601.40    121.38 o 
  -8   6  10      875.99      808.63     66.84 o 
  -7   6  10      364.66      472.76     67.82 o 
  -6   6  10     2862.66     2833.97     79.45 o 
  -5   6  10     1184.23     1232.17     83.47 o 
  -4   6  10     4465.55     4289.93     83.18 o 
  -3   6  10      614.32      738.96     85.82 o 
  -2   6  10     1291.91     1269.75     86.68 o 
  -1   6  10      433.70      545.49     91.82 o 
   0   6  10      210.12      257.40     85.45 o 
   1   6  10     4184.63     4374.46    124.08 o 
   2   6  10      103.17      103.15    101.31 o 
   3   6  10     1096.14     1144.34     91.77 o 
   4   6  10      773.70      955.63    112.61 o 
   5   6  10      461.70      889.79    121.30 o 
   6   6  10      439.90      779.43    202.90 o 
 -11   7  10       45.54        0.00    106.42 o 
 -10   7  10      240.18      265.28     72.69 o 
  -9   7  10      356.12      390.03     60.08 o 
  -8   7  10        9.55       54.13     72.05 o 
  -7   7  10      590.19      651.98     92.13 o 
  -6   7  10      395.05      236.62     96.23 o 
  -5   7  10      957.94      940.68     74.26 o 
  -4   7  10      217.27      331.51     80.93 o 
  -3   7  10        7.86      102.49     75.46 o 
  -2   7  10       80.65      132.54     79.01 o 
  -1   7  10      171.57        0.00     87.53 o 
   0   7  10      216.94      260.86     79.73 o 
   1   7  10       54.78       29.35     83.73 o 
   2   7  10      162.28      105.88    126.65 o 
   3   7  10      211.29      330.20     97.87 o 
   4   7  10      195.61      196.25    100.55 o 
   5   7  10      105.27       96.41    117.50 o 
   6   7  10       39.28      125.48    102.68 o 
 -11   8  10     2572.78     2298.73    109.22 o 
 -10   8  10       42.66       47.12     54.61 o 
  -9   8  10     3096.90     2954.35    120.25 o 
  -8   8  10     1913.52     1797.28    156.93 o 
  -7   8  10     1828.85     1745.16     64.50 o 
  -6   8  10     5135.84     5201.30     97.99 o 
  -5   8  10      152.40      161.06     76.51 o 
  -4   8  10     4869.66     4763.77    120.28 o 
  -3   8  10       93.50      167.05     72.61 o 
  -2   8  10     3372.43     3530.64     82.60 o 
  -1   8  10     6262.25     6251.63     98.59 o 
   0   8  10      759.96      889.05    160.96 o 
   1   8  10     2570.56     2673.29     96.11 o 
   2   8  10        7.37        0.00     86.58 o 
   3   8  10     2638.58     2602.50    102.09 o 
   4   8  10     1068.39     1342.73    119.86 o 
   5   8  10      891.01     1162.94    116.03 o 
   6   8  10     1517.73     1582.36    105.13 o 
 -10   9  10     5944.41     5640.19    232.10 o 
  -9   9  10     1343.97     1325.79     76.18 o 
  -8   9  10     3609.82     3702.01    107.57 o 
  -7   9  10     4111.72     4015.88     98.75 o 
  -6   9  10     3085.16     3130.88     88.31 o 
  -5   9  10     8760.35     8422.04    160.73 o 
  -4   9  10      251.67      155.80     73.24 o 
  -3   9  10     8821.75     8637.84     89.68 o 
  -2   9  10     3510.18     3402.85     86.50 o 
  -1   9  10     1925.30     2010.67     78.50 o 
   0   9  10     5878.23     5875.08    170.18 o 
   1   9  10      178.14      139.65     83.79 o 
   2   9  10     8105.37     7887.14    100.44 o 
   3   9  10      446.47      556.48    104.25 o 
   4   9  10     3144.34     3358.21    101.40 o 
   5   9  10     2036.93     2101.03    145.17 o 
 -10  10  10       13.44      192.64    100.70 o 
  -9  10  10     2865.02     2554.63    153.88 o 
  -8  10  10     1315.14     1233.78     75.29 o 
  -7  10  10     2610.53     2499.74     67.58 o 
  -6  10  10     4298.96     4359.01    153.91 o 
  -5  10  10      312.83      289.57     60.64 o 
  -4  10  10     5361.26     5455.26    171.08 o 
  -3  10  10     1654.04     1529.40    116.70 o 
  -2  10  10     5483.80     5522.45    106.51 o 
  -1  10  10     1890.62     1902.50    106.67 o 
   0  10  10      969.64      956.18     86.19 o 
   1  10  10     3726.68     3810.65    211.38 o 
   2  10  10       10.65        0.00     86.86 o 
   3  10  10     3640.73     3723.09    103.98 o 
   4  10  10      807.40      867.35    103.93 o 
   5  10  10      662.40      839.24     98.55 o 
 -10  11  10       82.66       39.96     96.44 o 
  -9  11  10        1.48        9.11     64.77 o 
  -8  11  10       46.49       72.71     73.80 o 
  -7  11  10      361.97      370.84     75.86 o 
  -6  11  10      145.06      152.59     55.91 o 
  -5  11  10      605.28      570.11     69.57 o 
  -4  11  10       25.45      108.41     75.40 o 
  -3  11  10      228.24      251.41     82.63 o 
  -2  11  10      421.89      469.96     84.66 o 
  -1  11  10       50.25      125.69     75.17 o 
   0  11  10       47.36       24.83    146.62 o 
   1  11  10       15.00       64.23     95.21 o 
   2  11  10      329.85      293.36     95.32 o 
   3  11  10       40.39        0.00    108.02 o 
   4  11  10      174.68       60.90     91.89 o 
   5  11  10        9.29      113.14    129.63 o 
 -10  12  10        0.29      127.60    109.75 o 
  -9  12  10      865.20      914.20     92.67 o 
  -8  12  10      451.52      476.03     49.35 o 
  -7  12  10      815.25      830.06     58.30 o 
  -6  12  10     1153.98     1060.39    109.74 o 
  -5  12  10       70.67       67.65     92.44 o 
  -4  12  10     4082.06     3958.56    150.48 o 
  -3  12  10        6.35       34.99     69.85 o 
  -2  12  10      944.90      981.63     75.50 o 
  -1  12  10     2662.04     2651.68    103.45 o 
   0  12  10       36.84       54.60     78.43 o 
   1  12  10     1510.17     1552.50    101.57 o 
   2  12  10      325.43      381.97     98.07 o 
   3  12  10     1023.30     1151.30    124.64 o 
   4  12  10      516.71      411.53    100.15 o 
   5  12  10      252.33      537.34    107.73 o 
 -10  13  10     2964.77     3107.64     98.53 o 
  -9  13  10      417.15      518.42     88.33 o 
  -8  13  10     3613.43     3331.69    151.33 o 
  -7  13  10     2337.71     2183.88    109.80 o 
  -6  13  10      876.05      857.78     61.19 o 
  -5  13  10     9733.24     9222.62    192.23 o 
  -4  13  10        3.21        0.00    122.60 o 
  -3  13  10     6243.75     6196.21    161.52 o 
  -2  13  10     2511.58     2553.15     98.98 o 
  -1  13  10     3062.34     3062.33     88.60 o 
   0  13  10     5012.12     5147.58    111.83 o 
   1  13  10      149.80      114.15     87.92 o 
   2  13  10     3626.78     3839.93    100.80 o 
   3  13  10      358.81      255.32     92.99 o 
   4  13  10     2548.06     2789.76    150.76 o 
  -9  14  10     2030.41     2285.50    135.67 o 
  -8  14  10      577.15      663.93     86.47 o 
  -7  14  10     2692.75     2497.41    117.48 o 
  -6  14  10     4296.87     4333.93    116.39 o 
  -5  14  10      190.80      295.09     60.53 o 
  -4  14  10     8554.49     8540.55    240.10 o 
  -3  14  10      991.15      978.98     67.93 o 
  -2  14  10     5518.20     5463.39     81.06 o 
  -1  14  10     4093.46     3928.65    131.28 o 
   0  14  10      584.78      760.43     97.18 o 
   1  14  10     5348.93     5607.33    174.24 o 
   2  14  10       66.50      100.65    101.93 o 
   3  14  10     3319.02     3465.05    214.67 o 
   4  14  10      720.49      824.12    136.96 o 
  -9  15  10        7.58       74.06    108.67 o 
  -8  15  10     1323.00     1412.18    101.00 o 
  -7  15  10     1204.46     1128.55     99.45 o 
  -6  15  10      805.21      788.06     67.20 o 
  -5  15  10     1722.43     1840.37     70.82 o 
  -4  15  10      285.87      158.82     77.94 o 
  -3  15  10     3350.05     3348.69     84.40 o 
  -2  15  10      263.65      313.38     69.70 o 
  -1  15  10      677.33      814.75     76.72 o 
   0  15  10     1062.94     1136.03    132.86 o 
   1  15  10       23.58       54.17     81.60 o 
   2  15  10     1084.29     1284.62    155.24 o 
   3  15  10       11.67      125.04    100.22 o 
   4  15  10      567.03      430.45    123.89 o 
  -8  16  10      307.03      252.74    117.47 o 
  -7  16  10        6.11       94.05    119.07 o 
  -6  16  10       43.47       91.00     82.16 o 
  -5  16  10       82.31       96.09     79.75 o 
  -4  16  10      256.73      280.64     77.21 o 
  -3  16  10       44.99       40.72    105.91 o 
  -2  16  10        3.89       16.56    120.12 o 
  -1  16  10       24.71        0.00     83.13 o 
   0  16  10      223.42       78.59     84.31 o 
   1  16  10        4.81       20.45    132.47 o 
   2  16  10        1.95        0.00    145.05 o 
   3  16  10      248.89      462.33    122.31 o 
  -8  17  10     1670.56     1593.16    156.80 o 
  -7  17  10     1205.44     1287.36    116.52 o 
  -6  17  10      578.72      760.70    162.27 o 
  -5  17  10     2243.89     2160.49     75.73 o 
  -4  17  10      242.80      208.00     88.54 o 
  -3  17  10     3762.15     3568.69    120.54 o 
  -2  17  10      977.32     1052.45     96.49 o 
  -1  17  10     1311.82     1215.15    115.97 o 
   0  17  10     1653.84     1473.41    113.73 o 
   1  17  10       50.31        0.00    111.15 o 
   2  17  10     2101.36     2008.07    185.58 o 
   3  17  10      190.22       73.66    166.67 o 
  -8  18  10     1355.66     1128.70    117.43 o 
  -7  18  10     1965.38     2145.66    121.69 o 
  -6  18  10     3722.76     4075.13    149.68 o 
  -5  18  10       87.17       17.90     63.07 o 
  -4  18  10     5137.75     5101.00    219.10 o 
  -3  18  10      640.08      588.80    119.04 o 
  -2  18  10     3081.47     2895.55    109.51 o 
  -1  18  10     1691.57     1657.47    119.08 o 
   0  18  10      735.87      690.64    107.38 o 
   1  18  10     3466.26     3404.74    131.04 o 
   2  18  10        3.11        0.00     99.97 o 
   3  18  10     3248.70     3276.25    272.27 o 
  -7  19  10     1344.78     1475.75    155.37 o 
  -6  19  10      604.43      515.29    129.47 o 
  -5  19  10     2953.95     3250.38    217.86 o 
  -4  19  10        0.72        0.00     81.12 o 
  -3  19  10     2275.43     2473.87    139.54 o 
  -2  19  10      888.53     1161.10    228.42 o 
  -1  19  10      948.76      950.72    100.00 o 
   0  19  10     1468.48     1626.36    174.71 o 
   1  19  10      126.19      291.57    112.26 o 
   2  19  10     1909.43     2069.14    105.59 o 
  -6  20  10      339.29      475.03    135.99 o 
  -5  20  10        0.08      203.39    127.47 o 
  -4  20  10      152.53      340.03    117.61 o 
  -3  20  10        7.76       33.98    134.58 o 
  -2  20  10       70.32        8.68    223.28 o 
  -1  20  10        6.46       50.71     98.66 o 
   0  20  10       29.33      208.54    143.01 o 
   1  20  10      164.83      325.80     98.50 o 
  -5  21  10      968.71     1219.05    165.25 o 
  -4  21  10        5.80        0.00    140.23 o 
  -3  21  10      442.24      661.57    135.74 o 
  -2  21  10      453.38      445.24    220.11 o 
  -1  21  10      249.22      295.40    143.85 o 
   0  21  10      494.86      490.32    115.22 o 
  -4  22  10     2603.22     2686.79    148.81 o 
  -3  22  10      417.84      552.20    160.41 o 
  -2  22  10     2063.92     2359.54    169.71 o 
  -1  22  10     1924.81     1593.16    178.37 o 
 -11   1  11      320.42      438.60     82.62 o 
 -10   1  11     1702.61     1786.69     92.09 o 
  -9   1  11        4.42      106.23     84.08 o 
  -8   1  11     3208.17     3143.20     90.61 o 
  -7   1  11     1358.80     1296.85     71.64 o 
  -6   1  11     2407.82     2364.42     94.76 o 
  -5   1  11     2394.25     2146.38     90.08 o 
  -4   1  11       14.34      105.33     79.00 o 
  -3   1  11     3007.52     3198.49    150.63 o 
  -2   1  11      371.82      402.74    121.73 o 
  -1   1  11     2708.55     2736.55    164.80 o 
   0   1  11     3028.10     3313.15    123.57 o 
   1   1  11      563.20      559.50    108.52 o 
   2   1  11     2711.31     2865.29    115.31 o 
   3   1  11       68.67      215.36    115.30 o 
   4   1  11     1354.73     1307.72    132.59 o 
   5   1  11      313.48      452.17    143.61 o 
 -11   2  11     3015.76     3060.06     95.88 o 
 -10   2  11       25.21      183.04     75.51 o 
  -9   2  11     6316.19     6536.58    116.21 o 
  -8   2  11      951.86      984.06     83.75 o 
  -7   2  11     6711.31     6759.66     78.98 o 
  -6   2  11     5646.05     5718.60     93.57 o 
  -5   2  11      715.95      802.02     97.81 o 
  -4   2  11     9691.64     9537.92    197.34 o 
  -3   2  11       33.65      120.82    163.21 o 
  -2   2  11     6880.02     6790.47     95.88 o 
  -1   2  11     4280.67     4310.31    107.11 o 
   0   2  11     1871.71     2141.14    124.31 o 
   1   2  11     6079.33     6020.96    117.86 o 
   2   2  11      453.99      749.24    135.21 o 
   3   2  11     4991.60     5285.75    143.90 o 
   4   2  11      485.96      594.49    153.37 o 
   5   2  11     1253.08     1748.08    155.86 o 
 -10   3  11     2899.00     3086.08     86.76 o 
  -9   3  11      390.53      483.84    113.98 o 
  -8   3  11     5689.21     5812.99    190.50 o 
  -7   3  11     1297.36     1312.29    104.17 o 
  -6   3  11     1689.95     1686.88     74.30 o 
  -5   3  11     8237.51     8492.88    147.49 o 
  -4   3  11      273.56      274.65     82.68 o 
  -3   3  11     6569.86     6528.10    127.52 o 
  -2   3  11     1227.40     1243.74     95.00 o 
  -1   3  11     3879.83     3859.07    111.63 o 
   0   3  11     6377.83     6203.80    173.87 o 
   1   3  11     1182.36     1451.37    117.35 o 
   2   3  11     3473.55     3542.69    131.30 o 
   3   3  11       38.72      323.73    116.40 o 
   4   3  11     2018.71     2153.19    139.47 o 
   5   3  11      984.82     1188.62    214.13 o 
 -10   4  11       65.94       96.02     68.32 o 
  -9   4  11      307.29      325.53     73.02 o 
  -8   4  11       66.83      372.32    164.70 o 
  -7   4  11      491.99      656.58     68.98 o 
  -6   4  11      898.67      877.58     71.46 o 
  -5   4  11      642.94      756.12     79.84 o 
  -4   4  11     1542.54     1543.22     95.32 o 
  -3   4  11       54.00        0.00    101.29 o 
  -2   4  11      461.27      536.61    118.01 o 
  -1   4  11      540.77      538.92     95.11 o 
   0   4  11       17.37      205.83    107.43 o 
   1   4  11      319.02      442.32    134.25 o 
   2   4  11       40.25       54.62    123.28 o 
   3   4  11      475.28      716.59    141.37 o 
   4   4  11        6.13       27.39    151.51 o 
   5   4  11      253.20      421.36    131.73 o 
 -10   5  11      750.47      767.25     71.57 o 
  -9   5  11        1.19      175.27    104.59 o 
  -8   5  11     1309.45     1278.37     80.23 o 
  -7   5  11      500.85      601.74     97.23 o 
  -6   5  11       11.56      160.32     84.16 o 
  -5   5  11     2030.68     2005.07     89.58 o 
  -4   5  11      121.28        0.00     80.47 o 
  -3   5  11      728.09      820.63    112.41 o 
  -2   5  11        8.55      250.17     89.47 o 
  -1   5  11      274.52      302.63     87.14 o 
   0   5  11      443.48      355.43    101.32 o 
   1   5  11      655.77      733.24    107.15 o 
   2   5  11      713.07      969.60     96.51 o 
   3   5  11      110.31      174.37    116.16 o 
   4   5  11      294.54      432.08    121.42 o 
   5   5  11       70.71       46.70    168.86 o 
 -10   6  11      188.74      148.75     81.37 o 
  -9   6  11     4750.99     4725.27    113.89 o 
  -8   6  11     1254.78     1207.30     72.63 o 
  -7   6  11     3371.04     3280.45    135.32 o 
  -6   6  11     4489.76     4542.79    102.09 o 
  -5   6  11      924.36      924.71     74.24 o 
  -4   6  11     5646.34     5506.71    126.76 o 
  -3   6  11       12.62       31.59     92.39 o 
  -2   6  11     2659.53     2594.07     97.02 o 
  -1   6  11     2262.86     2203.86    117.04 o 
   0   6  11     6749.47     6547.79    103.33 o 
   1   6  11     6674.43     6533.49    137.43 o 
   2   6  11      216.14      194.99    105.04 o 
   3   6  11     3227.54     3482.33    141.77 o 
   4   6  11      341.00      497.44    123.64 o 
   5   6  11      751.12      846.43    110.02 o 
 -10   7  11     4612.68     4296.25    149.51 o 
  -9   7  11      214.55      307.82     63.45 o 
  -8   7  11     5537.20     5602.78    226.74 o 
  -7   7  11     4126.88     3987.13    104.55 o 
  -6   7  11     4975.19     5041.32    126.33 o 
  -5   7  11     7893.41     7793.24    155.82 o 
  -4   7  11      581.27      619.91     87.31 o 
  -3   7  11     4698.79     4714.22    162.50 o 
  -2   7  11     1474.93     1401.07     90.33 o 
  -1   7  11     2532.09     2720.53    101.42 o 
   0   7  11     3843.12     3946.23    160.69 o 
   1   7  11     1426.36     1590.43     97.58 o 
   2   7  11     5732.80     5771.99    105.74 o 
   3   7  11      117.79      509.82    120.49 o 
   4   7  11     2737.42     2897.80    116.94 o 
 -10   8  11       32.23        0.00     61.43 o 
  -9   8  11     2812.98     2580.35    171.98 o 
  -8   8  11     1069.91     1123.08     71.55 o 
  -7   8  11     1527.74     1648.32     74.91 o 
  -6   8  11     1732.14     1762.45     94.27 o 
  -5   8  11     1446.73     1581.04     82.16 o 
  -4   8  11     2132.66     2088.40    122.32 o 
  -3   8  11      256.01      192.15     85.97 o 
  -2   8  11      885.20     1026.72    140.15 o 
  -1   8  11      843.23      795.28     89.71 o 
   0   8  11     2220.10     2506.42     99.91 o 
   1   8  11     3904.10     3781.12    144.12 o 
   2   8  11       92.88      161.06     97.72 o 
   3   8  11     1518.33     1632.19    111.04 o 
   4   8  11      229.92      388.51    111.96 o 
 -10   9  11        0.23       34.86     71.43 o 
  -9   9  11       77.42      193.88     81.28 o 
  -8   9  11        7.57       30.90     69.39 o 
  -7   9  11       28.19      104.06     61.31 o 
  -6   9  11       11.67       47.05     64.00 o 
  -5   9  11        2.26       49.44     71.56 o 
  -4   9  11        6.16        0.00     98.70 o 
  -3   9  11      145.55      213.33     82.16 o 
  -2   9  11      171.37      138.23    123.44 o 
  -1   9  11        3.54       18.91     88.56 o 
   0   9  11        0.08      218.99    131.00 o 
   1   9  11       11.21        0.00    100.48 o 
   2   9  11        1.10       35.08     95.48 o 
   3   9  11       94.00      256.31    160.00 o 
   4   9  11       12.18       68.48    104.03 o 
  -9  10  11     1557.37     1453.60     90.89 o 
  -8  10  11      302.56      326.76     67.67 o 
  -7  10  11     2859.05     2734.77    113.17 o 
  -6  10  11     1631.88     1532.37     68.38 o 
  -5  10  11      548.16      641.32    111.87 o 
  -4  10  11     4482.22     4337.88    109.40 o 
  -3  10  11        1.64        0.00     85.15 o 
  -2  10  11     1545.45     1635.56     97.85 o 
  -1  10  11      908.23      915.49    116.05 o 
   0  10  11      680.65      716.05     89.93 o 
   1  10  11     1952.44     2022.96    119.88 o 
   2  10  11        8.44        0.00     96.23 o 
   3  10  11     1146.27     1312.93    101.35 o 
   4  10  11      459.61      353.77    115.20 o 
  -9  11  11      131.70      111.50     85.37 o 
  -8  11  11     3889.13     3478.14    167.16 o 
  -7  11  11     1659.64     1609.04     77.69 o 
  -6  11  11     2387.10     2503.70     89.25 o 
  -5  11  11     4947.79     4857.86    123.54 o 
  -4  11  11      195.33      317.83     73.51 o 
  -3  11  11     6360.10     6140.56    134.53 o 
  -2  11  11      956.68      937.37     82.95 o 
  -1  11  11     3176.77     3245.66     90.55 o 
   0  11  11     4564.96     4467.08    116.89 o 
   1  11  11      869.67      893.65    109.86 o 
   2  11  11     4012.21     3944.40    126.29 o 
   3  11  11       83.58       12.04    112.55 o 
   4  11  11     2217.66     2312.87    122.91 o 
  -9  12  11     3523.07     3424.94    118.48 o 
  -8  12  11      793.79      777.76     79.89 o 
  -7  12  11     2314.49     2195.05    118.56 o 
  -6  12  11     2398.54     2415.31     80.18 o 
  -5  12  11     1172.75     1199.72     68.40 o 
  -4  12  11     5038.42     4934.30    127.71 o 
  -3  12  11      345.89      316.87     81.11 o 
  -2  12  11     3117.91     3175.11    135.69 o 
  -1  12  11     1921.41     1891.31     87.84 o 
   0  12  11     1452.23     1664.90     97.37 o 
   1  12  11     2584.02     2680.78    121.40 o 
   2  12  11      273.41      503.90    124.38 o 
   3  12  11     2669.01     2751.48    111.69 o 
  -9  13  11       77.88       82.05    144.05 o 
  -8  13  11      396.99      355.92    114.05 o 
  -7  13  11      250.97      320.16     49.49 o 
  -6  13  11      107.17       75.97    103.29 o 
  -5  13  11      505.58      465.54     62.27 o 
  -4  13  11       13.41       33.54     87.09 o 
  -3  13  11      481.99      352.98     75.92 o 
  -2  13  11      210.68      153.97     96.70 o 
  -1  13  11      860.49      843.38    107.73 o 
   0  13  11      785.93      837.47    102.42 o 
   1  13  11        4.15        0.00    166.68 o 
   2  13  11      496.39      740.48    110.26 o 
   3  13  11       31.96       84.22     99.18 o 
  -8  14  11        2.17      235.86    105.95 o 
  -7  14  11      294.60      333.25     77.40 o 
  -6  14  11      258.87      288.57    122.52 o 
  -5  14  11        5.84       87.40     74.84 o 
  -4  14  11     1389.25     1268.31    121.96 o 
  -3  14  11       21.00       15.64     92.87 o 
  -2  14  11     1390.36     1409.15    106.61 o 
  -1  14  11      193.07      118.28    110.70 o 
   0  14  11       98.22       37.51     94.25 o 
   1  14  11      239.98      341.51    101.61 o 
   2  14  11       70.15        0.00     93.93 o 
   3  14  11      541.66      416.14     98.59 o 
  -8  15  11     2044.60     2267.93    260.31 o 
  -7  15  11      523.54      696.17    148.76 o 
  -6  15  11     1367.22     1214.55     89.45 o 
  -5  15  11     2910.91     2808.61     89.21 o 
  -4  15  11        3.45        0.00     65.56 o 
  -3  15  11     7019.36     6698.69    142.52 o 
  -2  15  11      734.06      916.04     93.95 o 
  -1  15  11     2184.98     2371.53     98.03 o 
   0  15  11     1649.78     1663.81    126.24 o 
   1  15  11      430.32      420.66     95.88 o 
   2  15  11     2002.73     1998.45    102.57 o 
  -7  16  11     2843.62     3120.15    150.13 o 
  -6  16  11     1591.54     1474.54    119.15 o 
  -5  16  11      428.77      336.24     81.17 o 
  -4  16  11     4101.81     4208.00    138.91 o 
  -3  16  11       36.74      136.45     76.07 o 
  -2  16  11     6004.20     6558.75    219.62 o 
  -1  16  11     2459.17     2339.84     92.03 o 
   0  16  11      466.03      490.57    139.36 o 
   1  16  11     2014.35     2047.13    141.39 o 
   2  16  11      139.97      155.49    149.19 o 
  -7  17  11      577.76      797.83    177.15 o 
  -6  17  11     1199.84     1570.91    189.11 o 
  -5  17  11      828.39      798.74    105.48 o 
  -4  17  11      151.25      244.93     92.15 o 
  -3  17  11     1857.51     1912.66     78.20 o 
  -2  17  11      633.35      480.41     94.31 o 
  -1  17  11      643.59      788.91    131.96 o 
   0  17  11      941.42      999.87    121.55 o 
   1  17  11       65.45      150.33    123.80 o 
  -6  18  11      113.57      363.59    146.83 o 
  -5  18  11       15.82      176.99    143.44 o 
  -4  18  11       21.33       54.09     93.66 o 
  -3  18  11       21.90        0.00    118.98 o 
  -2  18  11        0.56       79.79    113.13 o 
  -1  18  11       19.55       90.52    135.45 o 
   0  18  11       68.03      216.60    108.58 o 
   1  18  11        2.11        0.00    118.13 o 
  -5  19  11      908.19     1027.84    147.81 o 
  -4  19  11       11.30       29.50    111.96 o 
  -3  19  11     1470.39     1487.52    141.29 o 
  -2  19  11      185.31      141.44    115.96 o 
  -1  19  11      950.37     1003.93    128.47 o 
   0  19  11      474.26      533.08    169.94 o 
  -4  20  11     2420.37     2470.74    331.97 o 
  -3  20  11       94.68       16.91    128.40 o 
  -2  20  11     2608.20     2428.31    177.56 o 
 -10   0  12      432.52      499.50    128.51 o 
  -9   0  12     4007.16     4046.98    115.49 o 
  -8   0  12       88.20      440.17    158.15 o 
  -7   0  12     5896.87     5734.46    168.95 o 
  -6   0  12     2632.80     2936.88    122.73 o 
  -5   0  12      995.08     1153.08    173.29 o 
  -4   0  12     6268.15     6367.98    127.22 o 
  -3   0  12      109.40      212.96    169.83 o 
  -2   0  12     5341.78     5489.10    147.94 o 
  -1   0  12      726.16      898.32    193.46 o 
   0   0  12     3682.33     3853.34    170.07 o 
   1   0  12     2677.61     2854.10    172.25 o 
   2   0  12      861.35      966.76    435.15 o 
   3   0  12     2793.25     3089.74    187.07 o 
   4   0  12      101.34      424.98    504.49 o 
 -10   1  12     1972.59     2030.91     79.85 o 
  -9   1  12       36.14       41.41     82.20 o 
  -8   1  12     3859.59     3804.26    114.67 o 
  -7   1  12      219.61      197.68     92.10 o 
  -6   1  12     3332.05     3326.45     86.21 o 
  -5   1  12     2049.07     2096.28     97.92 o 
  -4   1  12      194.31      132.77     94.27 o 
  -3   1  12     3915.89     4049.82    110.35 o 
  -2   1  12      386.21      441.15     95.07 o 
  -1   1  12     3022.31     3022.37    113.85 o 
   0   1  12     1517.52     1374.26    155.76 o 
   1   1  12     1163.92     1248.95    119.05 o 
   2   1  12     2129.17     2345.88    149.78 o 
   3   1  12       82.08      248.74    128.93 o 
   4   1  12      703.13      828.59    135.13 o 
 -10   2  12        4.42      133.78     75.47 o 
  -9   2  12       86.07      149.57     91.69 o 
  -8   2  12       29.16       69.50     74.26 o 
  -7   2  12      459.81      377.48     84.42 o 
  -6   2  12       50.43      189.29     83.79 o 
  -5   2  12        8.98        0.00     96.68 o 
  -4   2  12       45.41       51.80     89.39 o 
  -3   2  12       29.52        0.00     83.30 o 
  -2   2  12      143.35       98.54    146.35 o 
  -1   2  12        2.83      108.67     95.27 o 
   0   2  12      201.39      197.84    125.99 o 
   1   2  12        3.52       66.09    145.99 o 
   2   2  12        1.03      102.80    171.16 o 
   3   2  12      132.64        0.00    157.60 o 
   4   2  12       22.43        0.00    134.15 o 
 -10   3  12      748.52      832.58    102.73 o 
  -9   3  12       50.02      199.17     81.22 o 
  -8   3  12      983.44     1097.57     81.12 o 
  -7   3  12        9.78      108.47    103.60 o 
  -6   3  12     1103.61     1263.18     80.51 o 
  -5   3  12     1190.34     1250.09     98.86 o 
  -4   3  12       26.62      109.29     81.61 o 
  -3   3  12     1684.45     1773.63    140.09 o 
  -2   3  12        5.84       89.35    115.72 o 
  -1   3  12     1114.07     1266.12    115.24 o 
   0   3  12      626.95      825.86    107.11 o 
   1   3  12      885.59      813.43    175.48 o 
   2   3  12      970.01      768.73    120.74 o 
   3   3  12       18.01      330.37    144.72 o 
   4   3  12      432.61      690.98    200.30 o 
  -9   4  12     3707.61     3747.50    153.91 o 
  -8   4  12       48.47        0.00     99.90 o 
  -7   4  12     5888.83     5693.91    112.98 o 
  -6   4  12     1075.26     1053.96     80.88 o 
  -5   4  12     2298.87     2469.34    116.49 o 
  -4   4  12     5459.58     5347.99    141.92 o 
  -3   4  12       17.13        3.74    106.02 o 
  -2   4  12     4482.82     4447.10    118.17 o 
  -1   4  12      932.92      920.84    130.64 o 
   0   4  12     3628.78     3619.44    152.06 o 
   1   4  12     3104.52     3110.37    106.59 o 
   2   4  12      661.43      814.44    168.56 o 
   3   4  12     2932.50     3145.91    135.37 o 
  -9   5  12        4.71        0.00     77.20 o 
  -8   5  12     4409.01     4365.76    107.96 o 
  -7   5  12      967.11      942.79     76.26 o 
  -6   5  12     4767.99     4762.76     91.76 o 
  -5   5  12     4527.63     4237.08     88.38 o 
  -4   5  12      879.46      772.41     90.00 o 
  -3   5  12     3130.05     3312.09    106.32 o 
  -2   5  12       99.59        7.21    100.60 o 
  -1   5  12     5743.02     5778.56    116.95 o 
   0   5  12     2874.08     3036.11    104.07 o 
   1   5  12     1581.55     1804.01    138.09 o 
   2   5  12     3093.41     3383.49    142.93 o 
   3   5  12        5.38        0.00    118.04 o 
  -9   6  12     1105.03     1011.94     89.07 o 
  -8   6  12      101.67      168.43     72.85 o 
  -7   6  12     1135.08     1384.16     92.42 o 
  -6   6  12      420.05      404.18     95.30 o 
  -5   6  12     1336.48     1427.20     93.95 o 
  -4   6  12      916.44      965.25     89.64 o 
  -3   6  12        0.21      103.98     96.19 o 
  -2   6  12     1040.93     1095.59     92.78 o 
  -1   6  12      966.15      999.49    111.14 o 
   0   6  12     1074.43     1106.77    119.12 o 
   1   6  12      951.94     1176.21    182.28 o 
   2   6  12       78.87       93.77    115.66 o 
   3   6  12      658.43      931.65    133.19 o 
  -9   7  12       58.03      117.51     85.75 o 
  -8   7  12      126.75       85.29     82.02 o 
  -7   7  12      107.83      297.35    112.74 o 
  -6   7  12      163.35      103.65     79.84 o 
  -5   7  12      454.56      384.15     79.40 o 
  -4   7  12        7.37       28.93     93.06 o 
  -3   7  12      319.43      597.40    125.20 o 
  -2   7  12        0.19      100.71    107.15 o 
  -1   7  12       94.04        0.00    101.86 o 
   0   7  12        7.35       94.40     96.84 o 
   1   7  12       48.62        0.00    109.03 o 
   2   7  12       14.24      167.88    104.18 o 
   3   7  12       38.83      137.47    120.10 o 
  -9   8  12     1949.59     1928.18    118.09 o 
  -8   8  12        3.52       39.90     81.70 o 
  -7   8  12     3277.10     3105.02     90.62 o 
  -6   8  12     2193.32     2092.56     76.69 o 
  -5   8  12     1086.76     1035.41    100.87 o 
  -4   8  12     2574.49     2547.70     98.72 o 
  -3   8  12       56.22      162.67    101.79 o 
  -2   8  12     1468.37     1717.08     99.32 o 
  -1   8  12      404.04      478.28    118.62 o 
   0   8  12     1613.68     1525.46    118.90 o 
   1   8  12     1958.55     2019.28    103.42 o 
   2   8  12      562.84      700.70    133.19 o 
   3   8  12     1118.84     1209.15    116.26 o 
  -9   9  12       55.49      138.62     92.00 o 
  -8   9  12     4012.83     4000.97     93.73 o 
  -7   9  12      918.58      919.42     79.43 o 
  -6   9  12     2923.06     2805.91     92.57 o 
  -5   9  12     2894.06     2955.58     94.16 o 
  -4   9  12      412.27      323.72     97.07 o 
  -3   9  12     4835.20     4965.75    111.28 o 
  -2   9  12      160.41       85.96     91.25 o 
  -1   9  12     2857.48     2906.90    115.09 o 
   0   9  12     2121.51     2232.22    126.36 o 
   1   9  12     1513.51     1746.02    125.10 o 
   2   9  12     2535.13     2656.41    117.47 o 
   3   9  12       10.40      198.80    123.29 o 
  -8  10  12      209.06      182.15    127.71 o 
  -7  10  12     2423.03     2550.13    109.83 o 
  -6  10  12     1178.33     1189.83     79.64 o 
  -5  10  12      999.93      971.98     93.43 o 
  -4  10  12     2135.93     2240.59    138.94 o 
  -3  10  12       29.00       48.31     88.04 o 
  -2  10  12     3065.47     3051.17     95.69 o 
  -1  10  12     1190.45     1035.31     95.54 o 
   0  10  12     1616.13     1744.07    105.33 o 
   1  10  12     1449.34     1241.66    142.13 o 
   2  10  12      316.75      270.93    119.54 o 
  -8  11  12      124.68       91.44     63.52 o 
  -7  11  12       36.99        0.00    108.30 o 
  -6  11  12        3.55       41.45     70.41 o 
  -5  11  12       61.65      347.89    109.77 o 
  -4  11  12       92.96      230.99     82.12 o 
  -3  11  12        7.98        0.00     89.71 o 
  -2  11  12      402.45      526.42     98.94 o 
  -1  11  12      429.14      567.19    107.70 o 
   0  11  12       42.75      135.87    125.29 o 
   1  11  12       51.48       23.38    108.00 o 
   2  11  12      114.38      232.88    123.76 o 
  -8  12  12       68.54      130.67    100.88 o 
  -7  12  12      887.83      897.36     69.44 o 
  -6  12  12      464.06      450.00     72.51 o 
  -5  12  12      195.12      287.61     76.79 o 
  -4  12  12     1486.75     1545.80    141.64 o 
  -3  12  12        1.27       30.02     85.65 o 
  -2  12  12     1160.07     1161.30    108.96 o 
  -1  12  12        8.68      100.63    110.99 o 
   0  12  12      370.05      460.99    110.13 o 
   1  12  12      519.48      331.43    114.68 o 
   2  12  12       21.72        0.00    106.54 o 
  -7  13  12      426.48      600.10     65.94 o 
  -6  13  12     2297.75     2231.13    138.24 o 
  -5  13  12     1870.28     1592.38     81.78 o 
  -4  13  12      490.99      593.42    103.49 o 
  -3  13  12     4682.00     4570.81    110.38 o 
  -2  13  12      246.16      241.25    115.97 o 
  -1  13  12     3291.42     3489.66    128.06 o 
   0  13  12     1220.50     1184.03     98.05 o 
   1  13  12      790.46      711.89    103.83 o 
  -7  14  12     2421.07     2509.11    149.21 o 
  -6  14  12      975.80      840.76     99.82 o 
  -5  14  12     1113.45     1119.48    112.28 o 
  -4  14  12     2757.69     2557.35    199.44 o 
  -3  14  12        7.57      140.74    118.48 o 
  -2  14  12     5280.69     5220.84    180.80 o 
  -1  14  12      932.56     1056.57    149.02 o 
   0  14  12     1597.91     1601.43    100.72 o 
   1  14  12     1335.15     1625.70    211.14 o 
  -6  15  12      622.44      628.46    117.74 o 
  -5  15  12      214.85      476.78    100.38 o 
  -4  15  12      225.69      373.23     75.54 o 
  -3  15  12     1512.88     1622.62    159.82 o 
  -2  15  12      188.33      191.74     93.73 o 
  -1  15  12     1230.09     1304.44    106.81 o 
   0  15  12      468.79      450.54    112.17 o 
  -5  16  12        5.12      122.67     96.61 o 
  -4  16  12      185.77      159.25     76.10 o 
  -3  16  12        1.51      118.59    148.02 o 
  -2  16  12       25.48       97.86     89.44 o 
  -1  16  12       57.73      236.10    109.14 o 
  -4  17  12       20.62        0.00    105.31 o 
  -3  17  12     2677.72     2320.36    145.68 o 
  -2  17  12       13.85      135.49    124.51 o 
  -8   1  13     1398.54     1495.04    102.40 o 
  -7   1  13       17.11       99.77    106.05 o 
  -6   1  13     2167.69     2352.27    138.67 o 
  -5   1  13      261.99      405.39     88.15 o 
  -4   1  13       56.78      235.10    104.31 o 
  -3   1  13     2787.89     2814.93    112.88 o 
  -2   1  13       13.26      244.24     97.42 o 
  -1   1  13     1218.08     1343.14    115.73 o 
   0   1  13      341.97      221.83    122.00 o 
   1   1  13      752.91     1153.71    194.30 o 
   2   1  13     1101.59     1027.04    142.62 o 
  -8   2  13       67.40       76.78     94.29 o 
  -7   2  13     4464.97     4346.37    106.66 o 
  -6   2  13      542.11      445.02     98.87 o 
  -5   2  13     1603.87     1665.51    107.37 o 
  -4   2  13     4240.64     4248.45     95.73 o 
  -3   2  13       59.07      274.32    139.89 o 
  -2   2  13     4709.36     4519.48    154.38 o 
  -1   2  13      311.94      481.03    114.40 o 
   0   2  13     1895.85     1868.74    110.00 o 
   1   2  13     1347.27     1763.08    148.68 o 
   2   2  13      710.52      889.93    168.29 o 
  -8   3  13     2871.87     3151.74    141.61 o 
  -7   3  13      162.12      184.37     90.32 o 
  -6   3  13     2802.35     2691.47     97.65 o 
  -5   3  13     2688.38     2551.68     99.32 o 
  -4   3  13     1002.25     1215.37    112.71 o 
  -3   3  13     3962.33     3916.55     96.67 o 
  -2   3  13       14.86      389.05    154.07 o 
  -1   3  13     2448.44     2523.35    139.70 o 
   0   3  13      954.49      856.04    136.61 o 
   1   3  13     1324.36     1544.56    126.95 o 
   2   3  13     1045.84     1113.80    117.83 o 
  -8   4  13        0.20       83.11    112.20 o 
  -7   4  13      789.74      952.82    150.68 o 
  -6   4  13       97.12      223.63    102.35 o 
  -5   4  13      385.77      340.81    120.55 o 
  -4   4  13       80.07        0.00     93.78 o 
  -3   4  13      236.58      333.57    119.00 o 
  -2   4  13      783.33      855.79    129.96 o 
  -1   4  13      581.06      516.55    114.86 o 
   0   4  13      190.09      246.80    163.37 o 
   1   4  13        7.19        0.00    159.87 o 
   2   4  13       67.78        0.00    116.49 o 
  -8   5  13      335.96      355.01    110.42 o 
  -7   5  13        1.46        0.00    115.75 o 
  -6   5  13      118.41       52.88     99.16 o 
  -5   5  13      719.41      778.99    102.88 o 
  -4   5  13       24.19      126.77    103.57 o 
  -3   5  13      367.91      348.42     97.54 o 
  -2   5  13       92.77        0.00    110.15 o 
  -1   5  13      197.41       97.07    127.50 o 
   0   5  13       53.83      145.63    131.27 o 
   1   5  13      255.25      188.46    122.83 o 
  -8   6  13        0.15       52.97     80.41 o 
  -7   6  13     3277.88     3192.17    129.58 o 
  -6   6  13     1300.56     1190.57    105.60 o 
  -5   6  13     1774.97     1856.35    114.02 o 
  -4   6  13     3096.27     3019.25    130.52 o 
  -3   6  13      118.45        0.00    154.41 o 
  -2   6  13     1690.16     1934.72    102.87 o 
  -1   6  13        8.68        5.31    103.76 o 
   0   6  13     1869.10     1463.12    141.29 o 
   1   6  13     1765.84     1815.70    116.50 o 
  -8   7  13     3152.51     3035.75    145.72 o 
  -7   7  13      293.05      294.55    136.87 o 
  -6   7  13     3777.46     3629.37    144.60 o 
  -5   7  13     1918.90     1955.31    134.18 o 
  -4   7  13      311.60      192.61    156.80 o 
  -3   7  13     2353.09     2460.72    109.81 o 
  -2   7  13      191.52      197.38    126.49 o 
  -1   7  13     2803.80     2940.23    127.49 o 
   0   7  13     1103.31     1139.91    109.59 o 
   1   7  13     1402.62     1319.79    127.05 o 
  -7   8  13     2084.88     2084.26     99.30 o 
  -6   8  13      487.02      594.71     97.04 o 
  -5   8  13      420.01      385.10    105.42 o 
  -4   8  13     1404.50     1313.79     96.41 o 
  -3   8  13      205.39      351.61    115.58 o 
  -2   8  13     1270.13     1344.53    108.28 o 
  -1   8  13      143.44       82.90    110.78 o 
   0   8  13     1050.33     1321.68    109.95 o 
   1   8  13      739.39      991.25    129.18 o 
  -7   9  13        0.94       26.26     78.67 o 
  -6   9  13       26.89        7.31    100.13 o 
  -5   9  13        0.73      170.85    117.60 o 
  -4   9  13        3.37       84.28    108.43 o 
  -3   9  13       15.97       55.93    106.68 o 
  -2   9  13        2.41        0.21    115.61 o 
  -1   9  13       12.32       11.20    102.58 o 
   0   9  13       11.89      161.30    123.72 o 
  -7  10  13     1077.97      924.06     87.97 o 
  -6  10  13      404.59      342.51    138.99 o 
  -5  10  13      761.03      800.90    198.61 o 
  -4  10  13      883.89      730.79    107.26 o 
  -3  10  13       44.08        0.00     96.55 o 
  -2  10  13     1396.98     1613.25    101.70 o 
  -1  10  13       77.54       31.46    154.21 o 
   0  10  13      410.13      653.34    108.42 o 
  -6  11  13     2545.19     2423.98    103.03 o 
  -5  11  13     1896.39     1658.10    103.20 o 
  -4  11  13      594.15      597.24    166.54 o 
  -3  11  13     2565.94     2763.19    119.69 o 
  -2  11  13        6.28        9.26    127.45 o 
  -1  11  13     2532.75     2715.18    213.12 o 
   0  11  13      607.53      748.66    142.86 o 
  -6  12  13      618.90      619.01    102.47 o 
  -5  12  13     1221.50     1372.18    110.14 o 
  -4  12  13     2016.68     2020.58    117.01 o 
  -3  12  13      164.04      118.96    122.53 o 
  -2  12  13     2861.62     2960.74    109.99 o 
  -1  12  13      161.13       17.40    119.70 o 
  -5  13  13      285.13      321.15     85.94 o 
  -4  13  13       53.56       76.21    110.40 o 
  -3  13  13      400.03      520.86    136.87 o 
  -2  13  13        3.46        0.00    117.97 o 
  -6   0  14      587.48      621.84    165.39 o 
  -5   0  14     2836.12     3013.10    146.00 o 
  -4   0  14     2112.66     2214.73    171.48 o 
  -3   0  14      311.81       80.23    173.19 o 
  -2   0  14     2969.85     3282.57    186.49 o 
  -1   0  14        4.31        0.00    148.42 o 
  -6   1  14     1885.99     1978.61    101.99 o 
  -5   1  14      684.30      609.92    110.31 o 
  -4   1  14      664.27      924.71     98.08 o 
  -3   1  14     1885.65     1868.76    123.25 o 
  -2   1  14       14.60      170.87    107.98 o 
  -1   1  14     1396.58     1321.84    122.23 o 
  -6   2  14        0.99      224.66     97.22 o 
  -5   2  14      164.98      176.94    110.86 o 
  -4   2  14       42.67       29.74    103.54 o 
  -3   2  14       14.70      110.79    114.28 o 
  -2   2  14        3.51       99.09    101.22 o 
  -1   2  14        4.90      226.60    115.06 o 
  -6   3  14      690.15      691.82     97.46 o 
  -5   3  14      196.21      404.08    113.44 o 
  -4   3  14      163.33      249.89    103.79 o 
  -3   3  14      706.93      657.89    105.44 o 
  -2   3  14      245.43      303.89    133.84 o 
  -1   3  14      867.43      687.67    117.41 o 
  -6   4  14      284.36      461.51    109.95 o 
  -5   4  14     1640.18     1843.84    130.12 o 
  -4   4  14     1294.54     1378.69    105.62 o 
  -3   4  14      887.08     1050.67    101.56 o 
  -2   4  14     3259.98     3235.10    121.47 o 
  -1   4  14        7.00        0.00    141.17 o 
  -6   5  14     3138.46     3246.21    124.73 o 
  -5   5  14      923.62      855.78     98.65 o 
  -4   5  14     1451.28     1553.33     98.97 o 
  -3   5  14     1615.01     1617.67    138.37 o 
  -2   5  14      226.43      584.49    205.33 o 
  -1   5  14     2009.40     1995.75    118.41 o 
  -5   6  14      673.41      913.62    107.92 o 
  -4   6  14      110.73      124.67    103.00 o 
  -3   6  14      433.43      501.74    109.48 o 
  -2   6  14      576.23      678.24    127.37 o 
  -5   7  14       50.83      108.68     98.95 o 
  -4   7  14       54.42       87.17    103.36 o 
  -3   7  14      102.14      254.35    108.21 o 
  -2   7  14        0.98      123.82    132.02 o 
  -4   8  14      814.28      825.76    114.07 o 
  -3   8  14      225.02      320.71    122.74 o 
                                                 
